# Supplementary material for: 3-Amino-1-(thio­phen-2-yl)-9,10-dihydro­phenanthrene-2,4-dicarbonitrile
Source: Acta Crystallogr Sect E Struct Rep Online. 2012 Mar 10;68(Pt 4):o1027–8. doi: 10.1107/S1600536812010033 (PMC3343991; doi:10.1107/S1600536812010033)
Supplement: Supplementary file 2 [file e-68-o1027-Isup2.hkl]

# 
# h,k,l, Fc-squared, Fo-squared, sigma(Fo-squared) and status flag 
# 
data_I
_shelx_title '  P21/c' 
_shelx_refln_list_code          4 
_shelx_F_calc_maximum      137.28 
_exptl_crystal_F_000       680.00 
_reflns_d_resolution_high  0.8392 
 
loop_ 
 _symmetry_equiv_pos_as_xyz 
 'x, y, z' 
 '-x, y+1/2, -z+1/2' 
 '-x, -y, -z' 
 'x, -y-1/2, z-1/2' 
 
_cell_length_a     9.7882 
_cell_length_b     7.1199 
_cell_length_c    22.7461 
_cell_angle_alpha  90.000 
_cell_angle_beta   93.171 
_cell_angle_gamma  90.000 
 
_shelx_F_squared_multiplier     1.000 
 
loop_ 
 _refln_index_h 
 _refln_index_k 
 _refln_index_l 
 _refln_F_squared_calc 
 _refln_F_squared_meas 
 _refln_F_squared_sigma 
 _refln_observed_status 
   2   0   0     4256.15     4188.28     68.60 o 
   3   0   0     3261.93     3410.39     76.11 o 
   4   0   0       20.71       76.31     15.01 o 
   5   0   0       49.45       76.47     15.57 o 
   6   0   0      232.11      248.15     29.33 o 
   7   0   0      701.75      777.88     54.78 o 
   8   0   0     5130.70     5075.20    148.54 o 
   9   0   0      177.85      172.25     30.44 o 
  10   0   0      101.59      113.74     37.10 o 
  11   0   0       11.37       48.99     25.61 o 
   1   1   0        3.06        7.73      9.55 o 
   2   1   0     1924.98     1956.17     86.10 o 
   3   1   0      627.46      705.64     21.85 o 
   4   1   0     1789.13     1814.37     42.01 o 
   5   1   0      476.12      466.54     23.63 o 
   6   1   0     1064.43     1039.37     42.88 o 
   7   1   0     1004.98      946.22     45.31 o 
   8   1   0       54.33       38.58     16.08 o 
   9   1   0      787.07      789.50     47.03 o 
  10   1   0      636.14      639.72     84.12 o 
  11   1   0        0.67      -13.74     13.74 o 
   0   2   0    14231.11    11994.00    134.50 o 
   1   2   0     9812.81     9165.11     76.18 o 
   2   2   0     3625.54     3374.48    134.83 o 
   3   2   0     1956.04     1977.26     43.77 o 
   4   2   0     1453.40     1584.09    167.50 o 
   5   2   0     2664.45     2787.56     47.63 o 
   6   2   0       26.88       38.11      6.74 o 
   7   2   0      574.44      518.46     27.62 o 
   8   2   0      237.61      226.90     24.89 o 
   9   2   0       53.54       65.55     17.58 o 
  10   2   0        1.67        0.12      9.24 o 
  11   2   0       61.13       30.50     34.31 o 
   1   3   0      136.28      128.73     11.61 o 
   2   3   0        0.56        5.16      4.31 o 
   3   3   0        4.65       10.61      9.17 o 
   4   3   0      224.61      208.09     28.12 o 
   5   3   0     1504.74     1367.05    120.64 o 
   6   3   0      321.29      397.70     80.41 o 
   7   3   0       59.39       36.87     26.79 o 
   8   3   0      664.94      583.72     57.12 o 
   9   3   0        9.69        6.16     25.43 o 
  10   3   0       74.50       61.94     34.77 o 
   0   4   0      339.39      576.78     42.18 o 
   1   4   0     2308.27     2193.74     56.66 o 
   2   4   0     1052.59     1038.98     35.68 o 
   3   4   0      167.67      131.09     26.78 o 
   4   4   0      696.96      683.94     37.45 o 
   5   4   0      581.10      531.94     58.72 o 
   6   4   0      680.02      917.43    113.57 o 
   7   4   0      596.42      651.37    100.78 o 
   8   4   0       24.66       59.02     42.67 o 
   9   4   0      196.29      199.11     65.55 o 
  10   4   0        5.97       10.11     19.68 o 
   1   5   0       44.27       46.73     10.56 o 
   2   5   0        0.01        1.77      6.28 o 
   3   5   0       82.13       28.38     23.14 o 
   4   5   0        9.16        8.85      7.39 o 
   5   5   0      879.43      945.87     51.02 o 
   6   5   0      191.50      145.87     54.11 o 
   7   5   0       26.71       49.98     36.26 o 
   8   5   0      156.92      202.90     67.14 o 
   9   5   0        9.37       29.70     20.06 o 
   0   6   0      206.62      177.38     28.57 o 
   1   6   0      553.97      564.94     41.09 o 
   2   6   0       31.07       13.25     13.03 o 
   3   6   0       30.00       50.07     29.91 o 
   4   6   0     1937.48     1993.21     87.82 o 
   5   6   0       15.70       28.67      9.64 o 
   6   6   0      240.98      174.29     58.53 o 
   7   6   0      812.02      951.90    136.58 o 
   8   6   0        2.85       -2.68     23.97 o 
   1   7   0      382.95      360.34     45.08 o 
   2   7   0      196.07      238.19     36.03 o 
   3   7   0      160.16      255.86     64.96 o 
   4   7   0        2.36       12.16     29.00 o 
   5   7   0       27.55       63.26     39.39 o 
   6   7   0        7.78       31.62     38.70 o 
   0   8   0       28.02       -6.34     20.40 o 
   1   8   0       67.12       84.84     27.81 o 
   2   8   0      194.61      386.53     81.21 o 
   3   8   0       12.36       12.83     22.39 o 
 -11   1   1       30.82       36.49     16.64 o 
 -10   1   1        2.67        3.30     24.00 o 
  -9   1   1      248.38      284.42     29.57 o 
  -8   1   1     1330.64     1207.30     68.95 o 
  -7   1   1        0.36       -3.42      7.77 o 
  -6   1   1      252.15      296.39     27.11 o 
  -5   1   1        0.03        6.45      5.82 o 
  -4   1   1     1739.09     1886.50     42.40 o 
  -3   1   1      902.98      878.88     22.42 o 
  -2   1   1     2193.60     2220.20     34.31 o 
  -1   1   1      373.12      410.26     18.43 o 
   0   1   1     1413.09     1370.29     32.84 o 
   1   1   1     1436.43     1269.35     58.68 o 
   2   1   1     1353.37     1517.05     76.88 o 
   3   1   1       51.78       51.27      5.31 o 
   4   1   1      354.29      457.66     17.34 o 
   5   1   1      345.43      358.65     20.40 o 
   6   1   1      133.54      132.73     15.71 o 
   7   1   1       25.99       17.81      8.25 o 
   8   1   1       36.18       48.84     11.09 o 
   9   1   1        9.07        7.57     11.48 o 
  10   1   1       24.32        2.38     11.05 o 
  11   1   1       93.80       79.12     24.78 o 
 -11   2   1       29.91       15.55     19.58 o 
 -10   2   1        5.11       12.22     11.72 o 
  -9   2   1       13.08       41.93     16.24 o 
  -8   2   1      361.43      321.48     24.43 o 
  -7   2   1       74.09       45.89     18.38 o 
  -6   2   1        3.73       10.43      8.78 o 
  -5   2   1      866.81      925.35     30.54 o 
  -4   2   1        4.33        2.39      2.62 o 
  -3   2   1     1017.54     1224.24     40.55 o 
  -2   2   1     2953.12     2838.63     44.11 o 
  -1   2   1     2719.68     2593.02     41.92 o 
   0   2   1     1324.78     1220.80     30.64 o 
   1   2   1       51.93       73.29      9.09 o 
   2   2   1     2497.80     2593.46    117.66 o 
   3   2   1      149.08      153.49     31.76 o 
   4   2   1     1179.17     1233.30     97.98 o 
   5   2   1        0.49        6.51     16.38 o 
   6   2   1       28.19       22.61      5.00 o 
   7   2   1      306.81      297.51     20.85 o 
   8   2   1       49.14       42.69      9.08 o 
   9   2   1       15.31       15.55      9.60 o 
  10   2   1       36.57       69.09     19.76 o 
  11   2   1        0.42       -9.80     21.18 o 
 -10   3   1        2.14       60.31     40.56 o 
  -9   3   1       12.27        9.17     20.16 o 
  -8   3   1      785.45      705.62     40.88 o 
  -7   3   1       44.00       58.41     18.07 o 
  -6   3   1      222.90       96.95     32.64 o 
  -5   3   1      160.46      161.75     17.97 o 
  -4   3   1      844.18      904.97     39.51 o 
  -3   3   1      268.52      309.48     15.86 o 
  -2   3   1      826.10      812.86     26.71 o 
  -1   3   1      160.84      195.97     14.93 o 
   0   3   1     3212.42     3374.25     62.19 o 
   1   3   1     1412.67     1387.88     38.12 o 
   2   3   1      476.28      432.65     37.01 o 
   3   3   1     1162.31     1097.03     73.69 o 
   4   3   1      100.55      130.54     34.34 o 
   5   3   1      257.02      278.03     54.84 o 
   6   3   1       56.47       42.54     17.81 o 
   7   3   1        0.01      -23.27     27.33 o 
   8   3   1      159.35      105.00     43.65 o 
   9   3   1       11.70        8.27     22.38 o 
  10   3   1        1.93      -11.49     33.87 o 
 -10   4   1        0.09      -45.12     45.12 o 
  -9   4   1        7.31       -2.48     22.85 o 
  -8   4   1      292.91      291.75     76.73 o 
  -7   4   1      217.20      220.13     58.26 o 
  -6   4   1      253.51      207.59     56.36 o 
  -5   4   1       82.26       89.67     14.37 o 
  -4   4   1      589.05      639.02     39.04 o 
  -3   4   1      195.24      129.91     16.00 o 
  -2   4   1      916.32      845.62     33.13 o 
  -1   4   1     1082.67     1054.56     39.51 o 
   0   4   1      711.42      851.50     36.10 o 
   1   4   1      153.89      224.23     18.95 o 
   2   4   1      548.55      503.24     30.89 o 
   3   4   1      117.72      128.84     26.62 o 
   4   4   1      656.68      621.78     36.23 o 
   5   4   1        7.23       31.68     26.79 o 
   6   4   1      167.51       90.72     37.36 o 
   7   4   1       20.49       41.51     33.70 o 
   8   4   1        0.00       34.03     32.75 o 
   9   4   1        4.16      -15.80     30.82 o 
  10   4   1        0.58       17.05     29.20 o 
  -9   5   1       31.00       58.68     38.10 o 
  -8   5   1       19.14       68.84     45.33 o 
  -7   5   1      310.38      247.54     69.66 o 
  -6   5   1      134.88       97.42     31.33 o 
  -5   5   1      428.46      455.01     34.44 o 
  -4   5   1      471.67      514.69     47.59 o 
  -3   5   1       55.88       76.23     36.08 o 
  -2   5   1       17.79        9.80      6.65 o 
  -1   5   1      289.29      314.10     24.26 o 
   0   5   1       45.49       69.98     11.30 o 
   1   5   1      490.82      440.42     38.92 o 
   2   5   1       80.44      114.24     17.17 o 
   3   5   1      506.13      475.19     32.03 o 
   4   5   1       24.78       43.31     24.67 o 
   5   5   1      387.22      399.87     24.87 o 
   6   5   1      287.48      252.71     64.26 o 
   7   5   1      317.86      357.37     82.05 o 
   8   5   1        4.94       15.72     29.08 o 
   9   5   1        2.79       76.61     49.42 o 
  -8   6   1       69.46      142.67     62.03 o 
  -7   6   1        4.87       -8.53     24.46 o 
  -6   6   1       85.15      123.39     42.65 o 
  -5   6   1      532.62      534.40     41.75 o 
  -4   6   1      518.15      506.88     46.66 o 
  -3   6   1      539.77      527.41     86.53 o 
  -2   6   1      435.79      366.70     30.85 o 
  -1   6   1       42.83       28.21     10.95 o 
   0   6   1        1.47       10.61      8.97 o 
   1   6   1      204.97      179.72     28.14 o 
   2   6   1      317.03      301.64     35.02 o 
   3   6   1       80.08      103.48     16.99 o 
   4   6   1      529.07      586.29     64.95 o 
   5   6   1     1313.99     1339.05     93.01 o 
   6   6   1      166.13      121.93     46.07 o 
   7   6   1        9.59       79.45     51.34 o 
   8   6   1       59.15      147.53     58.77 o 
  -6   7   1       48.28       91.73     40.56 o 
  -5   7   1       12.70       11.14     25.67 o 
  -4   7   1      438.01      499.13     49.85 o 
  -3   7   1      375.35      324.95     74.55 o 
  -2   7   1      333.24      353.25     43.08 o 
  -1   7   1       51.10       48.24     23.54 o 
   0   7   1       62.45       41.19     16.88 o 
   1   7   1       13.07       18.68     10.38 o 
   2   7   1      176.26      155.22     28.05 o 
   3   7   1       20.52      -17.48     31.82 o 
   4   7   1      192.39      231.29     31.51 o 
   5   7   1       81.62       68.91     43.36 o 
   6   7   1      337.14      453.24     97.25 o 
  -3   8   1        4.72        1.77     35.71 o 
  -2   8   1       13.58      -19.53     28.79 o 
  -1   8   1        4.12      -10.42     13.55 o 
   0   8   1        5.33       19.49     13.46 o 
   1   8   1       86.27       97.99     25.01 o 
   2   8   1      135.39      152.41     49.06 o 
   3   8   1       18.79       21.82     29.57 o 
 -11   0   2      193.57      220.79     56.40 o 
 -10   0   2     1090.29     1028.04    111.08 o 
  -9   0   2      454.96      519.59     51.15 o 
  -8   0   2      307.59      313.24     38.62 o 
  -7   0   2     3327.00     3622.13    199.16 o 
  -6   0   2      314.39      429.45     38.19 o 
  -5   0   2       32.94       56.13     12.93 o 
  -4   0   2     3696.46     3828.59     92.74 o 
  -3   0   2      520.19      471.15     29.40 o 
  -2   0   2      296.63      378.04     31.76 o 
  -1   0   2     5719.55     5465.61     92.97 o 
   1   0   2     8693.37     7989.51    110.11 o 
   2   0   2      738.09      537.27     26.18 o 
   3   0   2     4008.86     3654.93     80.58 o 
   4   0   2      607.41      548.66     36.13 o 
   5   0   2       77.82       54.26     15.06 o 
   6   0   2       49.57       45.11     13.03 o 
   7   0   2     1952.38     1291.16    748.48 o 
   8   0   2      958.88      937.16     64.40 o 
   9   0   2     1556.49     1580.41     87.93 o 
  10   0   2        3.07       29.87     19.85 o 
  11   0   2      301.04      301.14     63.16 o 
 -11   1   2        4.56       25.13     16.07 o 
 -10   1   2      237.71      204.76     35.82 o 
  -9   1   2     1591.19     1573.30     68.45 o 
  -8   1   2      283.03      330.81     32.83 o 
  -7   1   2      404.60      381.83     26.53 o 
  -6   1   2      464.19      406.70     28.16 o 
  -5   1   2      232.32      293.90     21.97 o 
  -4   1   2     1412.33     1439.84     42.16 o 
  -3   1   2     1167.19     1082.06     32.41 o 
  -2   1   2    14572.49    13730.74     98.07 o 
  -1   1   2     9082.60     8741.24     86.30 o 
   0   1   2     1031.81      928.17     42.52 o 
   1   1   2     1392.57     1243.32     59.77 o 
   2   1   2     6628.88     6309.05     74.19 o 
   3   1   2     2503.02     2523.98     45.65 o 
   4   1   2      121.10       99.28     10.28 o 
   5   1   2     1087.53      977.27     29.86 o 
   6   1   2      540.44      488.63     31.41 o 
   7   1   2       52.27       60.84     11.90 o 
   8   1   2       95.07       86.19     16.19 o 
   9   1   2        2.45       12.54     14.46 o 
  10   1   2      402.65      459.37     60.69 o 
  11   1   2      252.56      329.75     53.84 o 
 -11   2   2      198.26      221.82     59.77 o 
 -10   2   2      169.36      193.22     31.56 o 
  -9   2   2      489.51      468.50     47.23 o 
  -8   2   2     1081.25     1131.47     48.28 o 
  -7   2   2      648.23      726.60     35.77 o 
  -6   2   2      920.22      974.46     37.90 o 
  -5   2   2        2.45        5.64      3.96 o 
  -4   2   2       49.97       40.83      7.15 o 
  -3   2   2      704.20      744.78     34.99 o 
  -2   2   2      619.40      581.72     22.84 o 
  -1   2   2      624.12      585.99     24.32 o 
   0   2   2        6.42        6.94      6.52 o 
   1   2   2      282.11      216.37     25.20 o 
   2   2   2      428.94      318.00     43.89 o 
   3   2   2     4767.99     4858.62    178.78 o 
   4   2   2       30.55       10.06     16.98 o 
   5   2   2      972.07     1021.35     40.24 o 
   6   2   2       44.91       26.86     14.64 o 
   7   2   2      160.83      158.31     17.65 o 
   8   2   2      112.88       92.42     10.96 o 
   9   2   2       41.70       53.02     18.53 o 
  10   2   2      249.27      403.95     84.23 o 
  11   2   2      329.10      308.53     74.77 o 
 -10   3   2      121.14       93.09     41.74 o 
  -9   3   2       14.17       46.61     25.93 o 
  -8   3   2      113.73       72.58     22.48 o 
  -7   3   2      298.10      290.19     25.38 o 
  -6   3   2       35.21       33.06      9.42 o 
  -5   3   2      416.33      428.64     19.93 o 
  -4   3   2     1379.49     1288.96     34.18 o 
  -3   3   2     1316.50     1264.89     90.24 o 
  -2   3   2     4291.64     4155.81    106.89 o 
  -1   3   2      182.18       78.47     14.14 o 
   0   3   2      736.67      552.47     29.96 o 
   1   3   2      785.59      695.90     33.64 o 
   2   3   2      318.11      269.55     18.64 o 
   3   3   2     2713.36     2586.06    145.63 o 
   4   3   2     1536.72     1528.43    120.87 o 
   5   3   2      683.52      711.83     86.38 o 
   6   3   2      359.18      388.76     70.96 o 
   7   3   2       99.85      107.29     34.98 o 
   8   3   2        0.11       -9.52     17.07 o 
   9   3   2       22.88       31.96     24.78 o 
  10   3   2       98.88       83.81     45.18 o 
 -10   4   2      294.63      334.60     82.61 o 
  -9   4   2      132.46      212.51     66.74 o 
  -8   4   2      313.92      327.27     77.08 o 
  -7   4   2      271.68      286.64     69.43 o 
  -6   4   2      176.05      137.85     20.94 o 
  -5   4   2       51.65       45.40     10.58 o 
  -4   4   2        2.43        6.34      7.03 o 
  -3   4   2      113.68      102.67     11.85 o 
  -2   4   2      820.46      806.12     33.64 o 
  -1   4   2       12.95        8.02      7.09 o 
   0   4   2      166.87      225.27     40.57 o 
   1   4   2        1.25       26.48      7.93 o 
   2   4   2       59.56       56.92     11.50 o 
   3   4   2      474.05      457.99     28.79 o 
   4   4   2      278.37      261.58     46.88 o 
   5   4   2        3.33        6.20     23.44 o 
   6   4   2       39.93       89.12     41.87 o 
   7   4   2      152.74      251.29     65.69 o 
   8   4   2        2.22        1.83     25.52 o 
   9   4   2       44.72       62.71     35.95 o 
  10   4   2       84.43       54.54     40.40 o 
  -9   5   2        7.03      -11.07     27.28 o 
  -8   5   2      186.05      241.18     69.61 o 
  -7   5   2        0.18        0.28     20.90 o 
  -6   5   2       67.22       66.34     13.03 o 
  -5   5   2     1279.94     1283.24     62.23 o 
  -4   5   2     1251.39     1350.43     67.62 o 
  -3   5   2      688.04      711.66     38.00 o 
  -2   5   2       15.32        3.15      6.26 o 
  -1   5   2      239.76      195.22     22.21 o 
   0   5   2      352.31      334.35     30.44 o 
   1   5   2       20.87        3.38      8.77 o 
   2   5   2       47.52       43.88     17.94 o 
   3   5   2      652.31      602.87     35.65 o 
   4   5   2     1671.70     1685.58     65.01 o 
   5   5   2      735.70      948.93    118.68 o 
   6   5   2       85.28      132.64     49.70 o 
   7   5   2       86.21      214.34     63.94 o 
   8   5   2       89.96      140.63     55.54 o 
   9   5   2       42.77        0.98     33.19 o 
  -8   6   2       28.68      101.48     49.08 o 
  -7   6   2       39.54       26.29     23.02 o 
  -6   6   2        7.76        7.60     23.04 o 
  -5   6   2      367.74      417.13     47.30 o 
  -4   6   2       96.74      108.46     29.05 o 
  -3   6   2      705.67      717.30     42.06 o 
  -2   6   2       55.93       38.11     11.93 o 
  -1   6   2      606.78      708.67     46.64 o 
   0   6   2      437.70      429.24     37.36 o 
   1   6   2       34.05       31.54     12.22 o 
   2   6   2      264.39      253.23     32.56 o 
   3   6   2      635.04      748.95     46.07 o 
   4   6   2      501.57      499.42     41.76 o 
   5   6   2      284.19      300.91     24.53 o 
   6   6   2       64.69      131.87     49.87 o 
   7   6   2        1.70      -18.69     24.11 o 
   8   6   2       71.99       77.83     44.62 o 
  -6   7   2       91.58       44.32     34.99 o 
  -5   7   2      713.16      792.83    122.08 o 
  -4   7   2        0.07        0.46     11.20 o 
  -3   7   2      590.75      609.05     58.87 o 
  -2   7   2       73.87       62.09     28.19 o 
  -1   7   2       66.92       78.75     22.56 o 
   0   7   2       56.67        4.17     18.58 o 
   1   7   2      486.74      584.59     56.37 o 
   2   7   2       19.04       23.83     13.86 o 
   3   7   2      165.12      141.68     40.73 o 
   4   7   2      194.25      232.49     66.22 o 
   5   7   2      130.30      110.34     47.51 o 
   6   7   2      177.04      185.18     58.94 o 
  -3   8   2        7.56       34.29     13.57 o 
  -2   8   2      136.24      193.74     54.34 o 
  -1   8   2       24.68       20.44     17.60 o 
   0   8   2       35.93       43.58     18.98 o 
   1   8   2        0.00        2.88     24.68 o 
   2   8   2       15.25        6.34     19.87 o 
   3   8   2        0.00       15.66     21.20 o 
 -11   1   3       91.48       47.34     16.05 o 
 -10   1   3      447.29      425.29     50.59 o 
  -9   1   3      470.02      502.49     39.63 o 
  -8   1   3        4.17       -1.73     10.45 o 
  -7   1   3      313.69      323.76     24.87 o 
  -6   1   3      176.07      187.61     17.54 o 
  -5   1   3     1100.77     1217.19     40.96 o 
  -4   1   3        1.41       11.01      6.69 o 
  -3   1   3      523.49      547.60     24.95 o 
  -2   1   3       95.41       99.80     14.44 o 
  -1   1   3     9056.23     9496.27    101.05 o 
   0   1   3      695.40      578.12     25.83 o 
   1   1   3     1046.94     1016.59     22.80 o 
   2   1   3     3732.83     3382.70     62.22 o 
   3   1   3     1541.74     1522.05     39.07 o 
   4   1   3      678.45      794.27     38.03 o 
   5   1   3      122.44      123.25     16.41 o 
   6   1   3      306.66      336.97     35.00 o 
   7   1   3        2.68       -5.46      5.78 o 
   8   1   3       11.72       14.99      7.79 o 
   9   1   3      250.29      236.65     25.04 o 
  10   1   3      250.18      232.48     36.66 o 
  11   1   3        7.36      -14.38     14.38 o 
 -11   2   3       98.76       78.69     39.07 o 
 -10   2   3      127.82      148.53     26.61 o 
  -9   2   3       10.05       23.95     33.46 o 
  -8   2   3        0.19       14.47      8.97 o 
  -7   2   3      143.28      143.31     17.78 o 
  -6   2   3        4.00       14.04      9.12 o 
  -5   2   3      867.02      882.20     30.36 o 
  -4   2   3        3.22        9.61      5.27 o 
  -3   2   3        4.56       13.13      5.90 o 
  -2   2   3     3378.76     3490.03     88.88 o 
  -1   2   3     3101.54     2875.30     64.97 o 
   0   2   3       13.44        9.80      7.43 o 
   1   2   3      150.45      197.11     32.14 o 
   2   2   3      502.03      544.86     28.89 o 
   3   2   3       14.60       26.01     19.83 o 
   4   2   3      233.15      268.94     18.36 o 
   5   2   3       24.97       13.07     13.62 o 
   6   2   3       38.13       34.61      9.47 o 
   7   2   3       32.75       26.04     17.23 o 
   8   2   3        5.30        7.06      9.57 o 
   9   2   3       20.19        2.18     16.65 o 
  10   2   3       81.10      132.05     48.03 o 
  11   2   3       12.26      -20.16     30.86 o 
 -10   3   3       24.75       28.66     25.56 o 
  -9   3   3        0.25        3.34     26.96 o 
  -8   3   3       41.36       30.87      9.55 o 
  -7   3   3       51.97       36.43      8.50 o 
  -6   3   3       33.11       30.49      7.58 o 
  -5   3   3      208.69      166.41     16.45 o 
  -4   3   3     1437.02     1470.20     42.22 o 
  -3   3   3     1372.24     1318.69     41.38 o 
  -2   3   3      839.18      840.99     35.43 o 
  -1   3   3      272.81      316.09     22.38 o 
   0   3   3        0.48       18.91      7.99 o 
   1   3   3       14.37       19.59      7.77 o 
   2   3   3     2107.97     2125.72     54.40 o 
   3   3   3     1301.66     1340.59     41.35 o 
   4   3   3       42.18        6.53     14.70 o 
   5   3   3       12.80       27.91     24.30 o 
   6   3   3       75.14      160.82     50.75 o 
   7   3   3        1.54       26.83     27.93 o 
   8   3   3       88.56       27.23     15.68 o 
   9   3   3      115.99      216.16     64.25 o 
  10   3   3        2.31      -34.62     34.62 o 
 -10   4   3       68.06      101.75     46.91 o 
  -9   4   3       72.15      354.37     79.52 o 
  -8   4   3       10.84       42.62     30.90 o 
  -7   4   3      106.72        8.17     25.22 o 
  -6   4   3       30.29       25.87     22.08 o 
  -5   4   3      105.20       91.17     25.19 o 
  -4   4   3       57.43       58.61      9.99 o 
  -3   4   3      274.88      302.73     24.65 o 
  -2   4   3      543.46      533.45     41.48 o 
  -1   4   3        0.56       10.40      7.45 o 
   0   4   3      452.16      502.27     33.41 o 
   1   4   3       41.54       67.53     11.37 o 
   2   4   3      404.93      379.61     27.87 o 
   3   4   3       76.90       88.55     10.17 o 
   4   4   3      429.91      444.49     21.61 o 
   5   4   3       32.79       73.55     31.14 o 
   6   4   3        0.02        5.54     19.82 o 
   7   4   3      118.22       33.21     28.15 o 
   8   4   3       46.05       63.07     37.49 o 
   9   4   3       16.12       71.43     45.28 o 
  10   4   3      152.62      205.42     70.45 o 
  -9   5   3        0.23       23.17     32.12 o 
  -8   5   3      109.55       63.16     33.99 o 
  -7   5   3        6.41        5.46     26.98 o 
  -6   5   3        8.97       21.04     29.83 o 
  -5   5   3        2.57        6.64     18.98 o 
  -4   5   3      334.22      375.10     25.44 o 
  -3   5   3     3045.05     3058.85     81.81 o 
  -2   5   3        0.51       14.17      7.27 o 
  -1   5   3       24.43       71.27     17.93 o 
   0   5   3      204.74      199.43     24.34 o 
   1   5   3      139.56      208.37     30.30 o 
   2   5   3      587.00      527.48     42.85 o 
   3   5   3        1.91       -0.39      9.90 o 
   4   5   3       82.84       71.42     10.37 o 
   5   5   3      134.12       62.39     35.06 o 
   6   5   3       67.17       37.00     30.12 o 
   7   5   3        7.68      -24.25     24.25 o 
   8   5   3        0.62      -21.76     36.72 o 
   9   5   3      186.91      193.95     61.89 o 
  -8   6   3       76.57      -23.05     23.05 o 
  -7   6   3       96.23       96.63     50.76 o 
  -6   6   3        5.83       32.87     35.17 o 
  -5   6   3        4.94       15.03     39.50 o 
  -4   6   3      377.50      410.81     29.16 o 
  -3   6   3      202.96      247.38     25.83 o 
  -2   6   3       18.70       27.94     10.79 o 
  -1   6   3        8.03       11.79     10.41 o 
   0   6   3       17.96       30.08     14.59 o 
   1   6   3        2.68        2.09     11.58 o 
   2   6   3       23.30       17.96      9.43 o 
   3   6   3      579.64      650.31     43.25 o 
   4   6   3      750.08      787.44     39.88 o 
   5   6   3       34.86       17.08     22.31 o 
   6   6   3       70.11      120.78     50.76 o 
   7   6   3       54.12       95.07     47.62 o 
   8   6   3        8.22      -16.81     29.39 o 
  -6   7   3       56.33       69.46     37.99 o 
  -5   7   3       41.76       79.43     50.40 o 
  -4   7   3       30.91       29.85     13.45 o 
  -3   7   3        6.76       -6.76     10.82 o 
  -2   7   3       35.97       29.67     16.79 o 
  -1   7   3       18.37       18.33     19.36 o 
   0   7   3      190.11      155.49     31.23 o 
   1   7   3      249.06      265.09     38.78 o 
   2   7   3      679.64      827.30     63.68 o 
   3   7   3       17.63       -8.16     21.02 o 
   4   7   3        2.55        1.81     22.65 o 
   5   7   3        0.02      -13.77     38.93 o 
   6   7   3        0.02      -22.86     22.86 o 
  -3   8   3      316.17      385.52     50.09 o 
  -2   8   3       28.07       91.33     41.38 o 
  -1   8   3      222.65      197.23     53.94 o 
   0   8   3       64.52        3.85     20.81 o 
   1   8   3       11.22       22.46     18.86 o 
   2   8   3       65.70      168.79     54.48 o 
   3   8   3        0.48        8.17     39.15 o 
 -11   0   4       95.07       58.34     33.71 o 
 -10   0   4      305.89      266.74     59.01 o 
  -9   0   4      955.47      880.33    101.21 o 
  -8   0   4      523.91      550.09     51.05 o 
  -7   0   4      172.29      178.73     32.54 o 
  -6   0   4       30.83       14.79     11.99 o 
  -5   0   4       56.39       44.74     13.25 o 
  -4   0   4     4131.03     4250.51    142.40 o 
  -3   0   4     3885.20     4163.28    107.01 o 
  -2   0   4     1290.60     1457.86     69.14 o 
  -1   0   4      155.70      106.68     17.45 o 
   0   0   4    13492.75    13535.88    165.71 o 
   1   0   4     3428.58     3520.15     83.60 o 
   2   0   4     2590.87     2701.84     65.34 o 
   3   0   4        8.53       14.79      7.98 o 
   4   0   4     2851.69     2916.97     86.26 o 
   5   0   4      234.93      219.07     26.99 o 
   6   0   4        8.63       10.85     10.39 o 
   7   0   4       16.82       14.39     14.10 o 
   8   0   4    10021.96     9869.29    304.53 o 
   9   0   4       72.15       66.57     26.52 o 
  10   0   4      184.72      313.65     61.83 o 
  11   0   4      122.44      173.30     46.71 o 
 -11   1   4        4.36      -18.48     18.48 o 
 -10   1   4      283.68      254.61     41.46 o 
  -9   1   4      350.98      392.20     43.19 o 
  -8   1   4       77.57      106.66     19.67 o 
  -7   1   4     1028.20     1156.70     47.78 o 
  -6   1   4      781.87      811.26     37.43 o 
  -5   1   4     1050.75     1116.71     40.41 o 
  -4   1   4     5108.51     5483.20     81.41 o 
  -3   1   4     1480.74     1674.43     52.13 o 
  -2   1   4     2327.02     2241.44     56.30 o 
  -1   1   4     2447.25     2367.52     59.77 o 
   0   1   4     8835.96     8379.48     84.74 o 
   1   1   4        4.48        4.13      3.67 o 
   2   1   4       10.80       10.63      3.75 o 
   3   1   4      586.58      537.90     19.14 o 
   4   1   4     3719.50     3703.96     65.32 o 
   5   1   4       82.56       68.93     25.86 o 
   6   1   4       11.90       13.19      6.82 o 
   7   1   4       13.65        7.20      8.65 o 
   8   1   4       36.53       33.16      8.31 o 
   9   1   4       15.63       14.05     11.80 o 
  10   1   4        1.69      -30.93     30.93 o 
  11   1   4       16.97        8.16     16.78 o 
 -11   2   4      174.05      135.67     47.02 o 
 -10   2   4        0.90       -9.12     13.62 o 
  -9   2   4      219.54      269.45     38.90 o 
  -8   2   4      231.25      160.13     19.12 o 
  -7   2   4      689.66      711.12     39.21 o 
  -6   2   4      119.97      140.41     13.33 o 
  -5   2   4      111.93      101.51     13.61 o 
  -4   2   4      219.14      197.53     17.38 o 
  -3   2   4     1771.54     1842.56     50.26 o 
  -2   2   4      633.63      725.81     30.22 o 
  -1   2   4      629.25      609.34     33.41 o 
   0   2   4     1778.52     1819.45     49.08 o 
   1   2   4     4442.39     4080.29     83.11 o 
   2   2   4       54.70       55.72      8.64 o 
   3   2   4     4663.77     4491.13     79.88 o 
   4   2   4      269.79      421.44     26.60 o 
   5   2   4      410.93      448.49     31.22 o 
   6   2   4      660.12      675.79     63.61 o 
   7   2   4      323.07      335.09     32.16 o 
   8   2   4      772.11      772.19     61.85 o 
   9   2   4      803.65      882.65     66.71 o 
  10   2   4       81.11       57.65     32.43 o 
  11   2   4      184.82      163.24     58.73 o 
 -10   3   4      182.75      212.73     69.38 o 
  -9   3   4      153.53      157.11     39.56 o 
  -8   3   4      450.44      513.38     55.66 o 
  -7   3   4      317.21      326.08     24.79 o 
  -6   3   4       76.62       65.60      9.44 o 
  -5   3   4      629.58      568.89     41.15 o 
  -4   3   4      977.22      897.66     36.41 o 
  -3   3   4       49.13       46.05      9.14 o 
  -2   3   4        0.07        3.27      5.54 o 
  -1   3   4        0.06        5.11      7.00 o 
   0   3   4     1038.57     1319.62     47.80 o 
   1   3   4      762.10      661.26     33.79 o 
   2   3   4       19.62       16.61      4.94 o 
   3   3   4     1023.50     1177.33     76.19 o 
   4   3   4        5.72      -14.41     25.41 o 
   5   3   4        5.78       25.02     28.37 o 
   6   3   4       98.42      159.98     51.02 o 
   7   3   4       91.24       83.83     34.24 o 
   8   3   4       10.83       -7.25     18.17 o 
   9   3   4       17.63      -20.82     28.22 o 
  10   3   4        7.60       44.61     31.65 o 
 -10   4   4        9.81      -40.94     40.94 o 
  -9   4   4       37.72        5.92     24.30 o 
  -8   4   4       62.67       88.85     41.92 o 
  -7   4   4      149.44      159.68     23.84 o 
  -6   4   4      511.11      485.55     28.82 o 
  -5   4   4      344.26      311.37     21.34 o 
  -4   4   4      503.46      533.45     30.43 o 
  -3   4   4       87.48       92.49     14.09 o 
  -2   4   4      142.79      136.97     18.07 o 
  -1   4   4      962.00      817.53     42.20 o 
   0   4   4        1.26       10.97      8.75 o 
   1   4   4      553.76      583.56     36.49 o 
   2   4   4     1453.22     1605.66     57.89 o 
   3   4   4      120.20      109.76     12.23 o 
   4   4   4      525.01      447.01     75.01 o 
   5   4   4       60.07       69.73     34.76 o 
   6   4   4      216.36      229.41     59.22 o 
   7   4   4      996.21      902.40    119.66 o 
   8   4   4        0.13       12.12     26.94 o 
   9   4   4      384.74      257.49     70.90 o 
  10   4   4      241.18      344.53     86.93 o 
  -9   5   4      111.57       90.30     42.76 o 
  -8   5   4      142.45      150.16     55.32 o 
  -7   5   4       64.46       76.97     17.49 o 
  -6   5   4        3.91        1.73     21.08 o 
  -5   5   4     1352.81     1248.03     41.95 o 
  -4   5   4      791.53      795.81     40.58 o 
  -3   5   4      680.53      716.46     41.24 o 
  -2   5   4      310.44      305.51     41.46 o 
  -1   5   4       91.38      115.60     18.27 o 
   0   5   4      186.89      174.52     21.95 o 
   1   5   4      393.25      434.76     36.05 o 
   2   5   4        0.01        1.96     15.30 o 
   3   5   4      550.85      545.55     29.54 o 
   4   5   4      843.45      862.16     56.16 o 
   5   5   4       21.86      -34.75     36.63 o 
   6   5   4      133.14      112.17     47.66 o 
   7   5   4        0.44       37.08     34.92 o 
   8   5   4       60.91      109.33     45.68 o 
   9   5   4        8.05      -35.46     36.98 o 
  -8   6   4       15.08       30.45     27.57 o 
  -7   6   4        1.05       -4.14     29.57 o 
  -6   6   4      341.82      301.59     34.78 o 
  -5   6   4      500.24      513.55     74.17 o 
  -4   6   4        0.70       -8.92      9.61 o 
  -3   6   4      213.14      187.89     22.80 o 
  -2   6   4      508.24      510.74     50.27 o 
  -1   6   4       74.02      120.15     21.58 o 
   0   6   4       59.93       59.28     14.21 o 
   1   6   4      400.41      417.58     45.37 o 
   2   6   4      319.00      353.01     40.40 o 
   3   6   4       20.00       29.73     10.70 o 
   4   6   4      531.66      588.81     93.85 o 
   5   6   4      112.70      165.39     60.08 o 
   6   6   4       60.14       65.07     38.54 o 
   7   6   4      230.00      296.35     74.47 o 
  -6   7   4      119.48      181.52     60.07 o 
  -5   7   4       52.85       -3.48     21.39 o 
  -4   7   4       57.97       74.91     21.53 o 
  -3   7   4      417.50      469.37     53.64 o 
  -2   7   4       14.44       42.20     30.37 o 
  -1   7   4       20.43        6.19     21.66 o 
   0   7   4      328.43      285.70     40.86 o 
   1   7   4      202.94      201.46     37.44 o 
   2   7   4      108.95      134.51     27.36 o 
   3   7   4       75.36       27.27     28.63 o 
   4   7   4       77.73       41.75     25.53 o 
   5   7   4       44.78       34.36     32.43 o 
   6   7   4       33.96       80.96     42.80 o 
  -3   8   4       61.84      103.02     25.86 o 
  -2   8   4      187.08      275.65     43.96 o 
  -1   8   4       29.61       71.88     23.19 o 
   0   8   4      472.09      537.94     59.26 o 
   1   8   4        2.68       14.85     16.94 o 
   2   8   4      116.48      142.46     57.36 o 
   3   8   4       99.88      156.15     55.90 o 
 -11   1   5       22.55       -9.32     25.42 o 
 -10   1   5       72.32       76.68     24.41 o 
  -9   1   5        3.87        2.80      7.33 o 
  -8   1   5      302.45      349.31     32.50 o 
  -7   1   5      457.70      517.38     32.73 o 
  -6   1   5      339.16      284.93     22.94 o 
  -5   1   5      187.88      217.08     18.65 o 
  -4   1   5      323.80      393.88     23.18 o 
  -3   1   5      440.59      495.36     30.90 o 
  -2   1   5      100.38      111.75     12.69 o 
  -1   1   5     5880.35     6091.34    102.32 o 
   0   1   5    18845.01    18935.26    136.21 o 
   1   1   5     2560.93     2723.90     48.08 o 
   2   1   5     2687.62     2689.69     39.93 o 
   3   1   5       15.31       10.96      4.17 o 
   4   1   5      492.20      565.06     26.13 o 
   5   1   5      470.98      602.72     33.42 o 
   6   1   5       29.87       40.73     18.41 o 
   7   1   5      158.16      125.89     16.45 o 
   8   1   5      895.05      948.52     48.44 o 
   9   1   5       83.78       61.48     18.76 o 
  10   1   5        6.63        8.52     14.81 o 
  11   1   5        4.25      -15.08     20.80 o 
 -11   2   5       14.50      -35.85     35.85 o 
 -10   2   5      150.01      141.22     31.78 o 
  -9   2   5       75.01       50.50     19.65 o 
  -8   2   5     1946.25     1844.46     69.09 o 
  -7   2   5        0.38        6.23      8.18 o 
  -6   2   5       38.18       36.51     10.98 o 
  -5   2   5      211.02      175.67     16.91 o 
  -4   2   5       13.95       23.53      8.50 o 
  -3   2   5     1027.92     1124.19     41.79 o 
  -2   2   5      277.02      219.51     21.57 o 
  -1   2   5     1851.91     1981.43     53.26 o 
   0   2   5     1454.01     1456.94     45.75 o 
   1   2   5       67.63       70.30     11.60 o 
   2   2   5       34.29       27.03      9.92 o 
   3   2   5        8.07        8.76      4.61 o 
   4   2   5      137.59      128.91     18.08 o 
   5   2   5      371.40      385.18     31.11 o 
   6   2   5        1.52        0.66      9.56 o 
   7   2   5      398.87      489.63     41.52 o 
   8   2   5       13.50        8.91     22.14 o 
   9   2   5        0.16        3.38     12.07 o 
  10   2   5       50.57        8.99     24.83 o 
 -10   3   5       55.68      113.83     54.22 o 
  -9   3   5       96.20      103.13     59.45 o 
  -8   3   5       64.00       56.33     12.30 o 
  -7   3   5        0.02        6.69      5.38 o 
  -6   3   5       24.74       20.60      8.90 o 
  -5   3   5      106.70      177.49     39.76 o 
  -4   3   5      186.37      188.37     18.31 o 
  -3   3   5       63.03       42.67      9.83 o 
  -2   3   5      352.93      385.25     26.46 o 
  -1   3   5      796.06      774.96     37.39 o 
   0   3   5     2627.55     2901.89     63.64 o 
   1   3   5      947.67      978.60     43.12 o 
   2   3   5      414.40      416.48     28.73 o 
   3   3   5       53.45       46.26      8.00 o 
   4   3   5      516.08      676.81     83.21 o 
   5   3   5        3.16       21.58     18.60 o 
   6   3   5        1.63      -19.35     19.35 o 
   7   3   5       47.16        0.96     17.74 o 
   8   3   5      717.30      725.58    105.83 o 
   9   3   5       68.44        6.64     32.00 o 
  10   3   5        2.62       11.99     30.29 o 
 -10   4   5       16.46      -33.10     40.52 o 
  -9   4   5        0.06      -34.00     41.80 o 
  -8   4   5       57.19       98.89     51.51 o 
  -7   4   5      352.42      321.05     18.26 o 
  -6   4   5        2.80        2.02      6.30 o 
  -5   4   5        0.23        2.80      5.55 o 
  -4   4   5      462.61      478.58     30.46 o 
  -3   4   5       55.98       80.13     13.38 o 
  -2   4   5       85.28       64.28     13.66 o 
  -1   4   5      119.67      110.43     16.23 o 
   0   4   5      213.55      182.20     21.41 o 
   1   4   5        6.61        7.04      6.92 o 
   2   4   5      306.05      352.42     23.21 o 
   3   4   5       12.17       15.01      9.30 o 
   4   4   5       99.83      120.98     42.01 o 
   5   4   5       10.90       46.81     32.78 o 
   6   4   5      255.78      314.51     70.17 o 
   7   4   5       81.92       58.26     33.06 o 
   8   4   5        4.96      -34.82     36.58 o 
   9   4   5       92.85      128.48     52.29 o 
  -9   5   5        0.06       -0.34     22.69 o 
  -8   5   5       13.10        4.89     26.48 o 
  -7   5   5       38.48       33.11     14.61 o 
  -6   5   5       44.60       15.89     15.72 o 
  -5   5   5     1343.50     1521.19     54.38 o 
  -4   5   5      126.24      136.46     18.27 o 
  -3   5   5      195.88      154.89     21.49 o 
  -2   5   5      248.87      275.06     31.85 o 
  -1   5   5        6.16        4.03     10.37 o 
   0   5   5        9.32        4.62     10.50 o 
   1   5   5       44.79       54.47     12.87 o 
   2   5   5      689.82      667.17     39.96 o 
   3   5   5      496.87      527.65     29.93 o 
   4   5   5     1340.24     1350.59     83.70 o 
   5   5   5        1.21       -0.82     22.56 o 
   6   5   5       21.19      -11.34     33.56 o 
   7   5   5       16.11        0.14     20.02 o 
   8   5   5        1.43      -10.45     22.31 o 
   9   5   5      147.50      186.95     68.90 o 
  -8   6   5       42.01      -36.49     36.49 o 
  -7   6   5       45.98       18.23     29.94 o 
  -6   6   5       48.63       24.94     32.87 o 
  -5   6   5      156.80      142.38     28.25 o 
  -4   6   5        0.02        0.12     10.76 o 
  -3   6   5       16.19       10.35     11.53 o 
  -2   6   5       67.86       92.49     16.43 o 
  -1   6   5       48.16       34.65     15.80 o 
   0   6   5       29.70       31.35     16.17 o 
   1   6   5       33.38       26.49     14.99 o 
   2   6   5      166.75      237.67     36.93 o 
   3   6   5      762.47      795.11     41.28 o 
   4   6   5       30.54       26.40     22.95 o 
   5   6   5      106.20      130.47     51.80 o 
   6   6   5       34.30      -12.82     35.57 o 
   7   6   5       13.54       47.53     37.65 o 
  -6   7   5       21.35       57.89     42.94 o 
  -5   7   5       99.58       92.24     35.48 o 
  -4   7   5        6.28       10.61     14.68 o 
  -3   7   5      149.15      176.01     34.25 o 
  -2   7   5        3.62       21.12     16.66 o 
  -1   7   5       91.61       69.66     19.82 o 
   0   7   5       95.33      117.58     39.33 o 
   1   7   5       86.41       81.53     22.29 o 
   2   7   5       58.80       58.27     16.52 o 
   3   7   5        3.46       38.36     32.36 o 
   4   7   5       46.10       16.39     23.34 o 
   5   7   5      299.37      248.95     71.23 o 
   6   7   5        2.24       61.41     46.23 o 
  -3   8   5       10.17      -14.63     16.61 o 
  -2   8   5        7.86      -10.34     20.44 o 
  -1   8   5      491.47      407.83     51.81 o 
   0   8   5       61.54       62.35     20.18 o 
   1   8   5      260.50      173.19     57.80 o 
   2   8   5        7.29       24.46     23.91 o 
   3   8   5      146.52      344.01     83.02 o 
 -11   0   6      451.05      545.30     91.48 o 
 -10   0   6       17.75       32.96     22.99 o 
  -9   0   6        0.10       38.55     29.72 o 
  -8   0   6      253.89      327.37     41.04 o 
  -7   0   6        6.52        1.66     10.91 o 
  -6   0   6     2562.47     2876.72    135.51 o 
  -5   0   6     2494.99     2912.57    134.38 o 
  -4   0   6      122.71      188.91     24.44 o 
  -3   0   6     4474.15     4559.99    105.12 o 
  -2   0   6     6000.53     6046.98    158.49 o 
  -1   0   6      522.04      521.53     42.94 o 
   0   0   6      329.65      344.46     35.98 o 
   1   0   6     5281.34     5166.63    108.94 o 
   2   0   6      791.14      735.92     36.76 o 
   3   0   6       39.61       72.75     15.69 o 
   4   0   6      408.04      469.46     53.85 o 
   5   0   6        1.12       -2.02      9.35 o 
   6   0   6      369.66       71.42    160.99 o 
   7   0   6      692.44      746.77     80.62 o 
   8   0   6      699.00      739.75     61.36 o 
   9   0   6        0.48       31.13     25.44 o 
  10   0   6      164.67      224.04     49.48 o 
  11   0   6      276.36      341.58     67.81 o 
 -11   1   6      130.20      113.24     31.12 o 
 -10   1   6       28.09        9.48     18.08 o 
  -9   1   6      410.10      380.15     36.55 o 
  -8   1   6      356.29      349.30     33.66 o 
  -7   1   6      458.31      498.52     37.45 o 
  -6   1   6      362.03      344.39     30.75 o 
  -5   1   6       33.23       53.32     10.37 o 
  -4   1   6      438.61      527.74     30.70 o 
  -3   1   6       79.35       69.57     13.42 o 
  -2   1   6      243.64      248.94     19.44 o 
  -1   1   6    17256.29    17486.13    184.13 o 
   0   1   6    14157.52    13864.07    124.58 o 
   1   1   6     2951.01     2732.66     47.42 o 
   2   1   6     1278.84     1206.71     33.91 o 
   3   1   6      445.44      530.40     22.40 o 
   4   1   6     3864.09     4006.21     65.70 o 
   5   1   6      488.32      412.01     43.47 o 
   6   1   6     2086.67     2051.73     68.59 o 
   7   1   6     3516.78     3651.26     98.98 o 
   8   1   6       18.98       10.58     12.33 o 
   9   1   6      444.14      490.62     50.69 o 
  10   1   6      414.16      463.37     89.98 o 
  11   1   6      160.80      205.81     57.52 o 
 -11   2   6      243.24      202.41     59.61 o 
 -10   2   6       37.62       15.22     11.71 o 
  -9   2   6       11.52       22.29     11.95 o 
  -8   2   6      393.11      462.86     37.65 o 
  -7   2   6      358.91      446.55     33.60 o 
  -6   2   6       83.75      103.91     17.47 o 
  -5   2   6      209.67      150.20     15.90 o 
  -4   2   6     2861.71     2667.44     69.84 o 
  -3   2   6      565.24      543.42     34.67 o 
  -2   2   6      141.56      138.99     17.99 o 
  -1   2   6     1462.82     1472.62     47.91 o 
   0   2   6      499.34      495.89     24.53 o 
   1   2   6     1301.69     1202.41     39.52 o 
   2   2   6      653.14      600.86     25.11 o 
   3   2   6      407.05      474.34     24.81 o 
   4   2   6      642.85      585.53     37.20 o 
   5   2   6       20.93        6.11     13.60 o 
   6   2   6       68.90       77.47     22.04 o 
   7   2   6       61.96       84.48     16.39 o 
   8   2   6       21.14       23.32     12.88 o 
   9   2   6        1.53        2.20     22.62 o 
  10   2   6        4.24      -37.60     37.60 o 
 -10   3   6       26.46       28.99     22.21 o 
  -9   3   6       13.91        6.97     17.98 o 
  -8   3   6       59.49       75.93     19.63 o 
  -7   3   6        5.96        2.78      5.51 o 
  -6   3   6      526.27      548.24     35.73 o 
  -5   3   6       47.58       99.16     15.53 o 
  -4   3   6      468.66      463.65     39.78 o 
  -3   3   6      197.45      197.28     19.99 o 
  -2   3   6      787.31      822.35     39.93 o 
  -1   3   6      161.26      262.35     20.46 o 
   0   3   6      541.02      538.63     32.99 o 
   1   3   6      231.97      278.63     23.95 o 
   2   3   6      400.97      455.11     32.51 o 
   3   3   6       13.66       10.41      5.48 o 
   4   3   6     1352.01     1382.90     49.30 o 
   5   3   6      855.26      822.77     34.62 o 
   6   3   6     1420.31     1213.59    122.97 o 
   7   3   6      120.22       65.89     34.21 o 
   8   3   6      628.70      513.81     89.43 o 
   9   3   6      196.58      226.00     65.37 o 
  10   3   6       78.63      161.38     56.52 o 
 -10   4   6      143.14      220.07     71.57 o 
  -9   4   6      372.38      525.63    103.93 o 
  -8   4   6      220.26      297.28     75.79 o 
  -7   4   6       26.88       17.13      9.14 o 
  -6   4   6      532.70      431.79     30.19 o 
  -5   4   6      256.71      294.73     25.27 o 
  -4   4   6      419.86      379.32     48.63 o 
  -3   4   6      248.35      206.03     22.33 o 
  -2   4   6      574.17      562.81     36.96 o 
  -1   4   6      309.01      288.14     27.07 o 
   0   4   6     2253.40     2522.51     68.08 o 
   1   4   6       77.86      104.84     14.30 o 
   2   4   6      171.84      179.97     16.79 o 
   3   4   6        6.92        8.99      5.67 o 
   4   4   6       95.08       82.53     33.23 o 
   5   4   6        3.92       28.93     26.58 o 
   6   4   6      201.83      122.68     43.99 o 
   7   4   6      137.08      155.65     54.24 o 
   8   4   6      269.48      210.81     62.75 o 
   9   4   6        1.40      -30.07     30.07 o 
  -9   5   6      127.05      156.43     59.68 o 
  -8   5   6      223.41      352.67     86.01 o 
  -7   5   6       86.70       99.92     22.86 o 
  -6   5   6       68.22       60.99     16.36 o 
  -5   5   6     1186.92     1258.71     53.50 o 
  -4   5   6        5.13       19.94     10.68 o 
  -3   5   6      166.04      170.93     22.22 o 
  -2   5   6      340.94      386.91     33.98 o 
  -1   5   6       35.22       39.55     12.66 o 
   0   5   6     2003.89     2103.15     79.27 o 
   1   5   6        0.86       -4.46      7.71 o 
   2   5   6       34.97       38.91     10.70 o 
   3   5   6     2162.95     2309.56     80.98 o 
   4   5   6      209.74      202.62     20.46 o 
   5   5   6       88.84       20.72     22.08 o 
   6   5   6      406.16      434.59     85.77 o 
   7   5   6       50.02       20.05     29.50 o 
   8   5   6      258.44      219.54     63.73 o 
  -7   6   6      360.90      358.32     87.03 o 
  -6   6   6        1.32       -5.08     22.27 o 
  -5   6   6      124.27      123.28     40.25 o 
  -4   6   6      267.07      240.55     37.87 o 
  -3   6   6      535.38      541.20     41.64 o 
  -2   6   6        3.11       25.70     17.64 o 
  -1   6   6     1227.59     1219.29     65.27 o 
   0   6   6       37.85       10.91     13.03 o 
   1   6   6      353.20      380.22     43.50 o 
   2   6   6       24.57        8.13      8.90 o 
   3   6   6      311.39      348.78     28.50 o 
   4   6   6      539.54      543.61     94.09 o 
   5   6   6      433.60      379.67     82.69 o 
   6   6   6      421.30      419.06     88.96 o 
   7   6   6       91.73      171.15     63.17 o 
  -6   7   6        6.75      -28.22     34.46 o 
  -5   7   6        4.62       25.01     24.07 o 
  -4   7   6        0.11        0.57     11.67 o 
  -3   7   6      842.71      836.10     72.76 o 
  -2   7   6        7.78        6.37     10.38 o 
  -1   7   6        1.84        8.27     19.94 o 
   0   7   6      556.16      556.71     58.28 o 
   1   7   6        2.51       21.56     15.34 o 
   2   7   6      326.00      464.30     50.32 o 
   3   7   6      348.15      432.03     85.23 o 
   4   7   6       19.86       72.92     41.33 o 
   5   7   6      631.81      851.84    128.73 o 
  -3   8   6       53.50       48.22     20.82 o 
  -2   8   6       76.95       61.74     25.92 o 
  -1   8   6       61.67       51.74     32.09 o 
   0   8   6      240.65      227.63     39.57 o 
   1   8   6      189.41      276.73     66.65 o 
   2   8   6       70.75        9.39     26.77 o 
 -11   1   7       35.47       26.34     54.93 o 
 -10   1   7        5.38       -3.41     12.33 o 
  -9   1   7        3.98       -1.96     19.86 o 
  -8   1   7      367.97      317.95     32.50 o 
  -7   1   7      186.20      185.82     24.33 o 
  -6   1   7      276.77      317.29     25.40 o 
  -5   1   7        8.26       11.25     11.76 o 
  -4   1   7        2.19        6.90      8.32 o 
  -3   1   7      325.73      398.69     26.92 o 
  -2   1   7     1591.15     1698.08     51.62 o 
  -1   1   7     6537.82     6520.96    118.81 o 
   0   1   7     1410.97     1524.58     44.13 o 
   1   1   7      355.08      329.09     21.27 o 
   2   1   7      215.94      243.55     17.16 o 
   3   1   7      210.68      272.68     22.48 o 
   4   1   7      124.35      104.65     28.09 o 
   5   1   7       61.36       57.91     10.09 o 
   6   1   7      297.70      285.12     20.93 o 
   7   1   7     1641.93     1707.73     60.32 o 
   8   1   7      258.57      273.62     25.84 o 
   9   1   7       13.08        8.63     14.67 o 
  10   1   7        9.62       24.32     22.98 o 
  11   1   7       33.44       54.74     32.65 o 
 -11   2   7        2.96       72.80     41.44 o 
 -10   2   7      112.57      132.34     32.01 o 
  -9   2   7      935.37      936.49     75.18 o 
  -8   2   7     1235.56     1269.69     62.22 o 
  -7   2   7       21.01       20.34     11.76 o 
  -6   2   7       24.79       35.47     14.02 o 
  -5   2   7      541.21      504.22     30.42 o 
  -4   2   7      207.69      261.87     23.24 o 
  -3   2   7      331.25      270.77     26.49 o 
  -2   2   7     1848.67     1846.70     67.87 o 
  -1   2   7     2305.47     2762.16     68.70 o 
   0   2   7     5447.15     5211.63     80.94 o 
   1   2   7        5.79       17.50      5.73 o 
   2   2   7        1.59        6.85      8.04 o 
   3   2   7      187.76      180.55     12.03 o 
   4   2   7      114.40      156.75     13.04 o 
   5   2   7       10.19       16.13      5.33 o 
   6   2   7      571.10      574.70     45.20 o 
   7   2   7        6.78       13.06     11.39 o 
   8   2   7        1.80        9.87      9.20 o 
   9   2   7       24.13       60.37     34.44 o 
  10   2   7       21.41      -35.47     35.47 o 
 -10   3   7       10.71       16.20     25.14 o 
  -9   3   7       77.35      134.67     28.61 o 
  -8   3   7      197.22      208.21     36.83 o 
  -7   3   7      342.32      317.11     29.54 o 
  -6   3   7        0.17       -2.02      7.55 o 
  -5   3   7      639.99      670.35     39.90 o 
  -4   3   7      162.28      170.49     25.88 o 
  -3   3   7        0.39        9.31      7.90 o 
  -2   3   7       11.42        9.92      9.24 o 
  -1   3   7        0.04       -0.78      7.48 o 
   0   3   7     1794.36     1748.36     60.64 o 
   1   3   7        7.42       25.26      9.30 o 
   2   3   7      217.56      239.10     24.83 o 
   3   3   7      449.86      519.15     36.99 o 
   4   3   7      927.14      997.92     46.50 o 
   5   3   7      239.02      196.79     20.70 o 
   6   3   7      225.43      207.75     21.09 o 
   7   3   7       77.23      122.39     47.40 o 
   8   3   7        1.23      -35.61     35.61 o 
   9   3   7       11.80       22.55     44.25 o 
  10   3   7       24.87        8.13     32.64 o 
  -9   4   7       19.20       95.97     46.04 o 
  -8   4   7       95.22       88.36     15.97 o 
  -7   4   7       12.99        7.10      9.16 o 
  -6   4   7       37.10       21.85      7.61 o 
  -5   4   7     2497.56     2399.37     75.63 o 
  -4   4   7      287.13      302.93     27.57 o 
  -3   4   7        0.17        1.66      8.64 o 
  -2   4   7      987.37     1066.42     51.97 o 
  -1   4   7      128.09      153.11     23.70 o 
   0   4   7      189.89      169.48     40.33 o 
   1   4   7       15.04       12.75      8.17 o 
   2   4   7      162.82      180.62     17.42 o 
   3   4   7      408.59      408.28     24.39 o 
   4   4   7      171.41      156.22      9.13 o 
   5   4   7      104.70      115.92     37.76 o 
   6   4   7      522.40      449.11     82.66 o 
   7   4   7        0.02        5.37     20.49 o 
   8   4   7       66.34       78.15     53.71 o 
   9   4   7        3.69       -7.30     18.28 o 
  -9   5   7        3.29      -10.12     21.54 o 
  -8   5   7       15.45       42.25     33.92 o 
  -7   5   7       69.03       46.00     16.74 o 
  -6   5   7        2.58       -4.11     14.61 o 
  -5   5   7       77.14       88.68     14.59 o 
  -4   5   7      243.68      282.73     28.56 o 
  -3   5   7        5.14       -2.31     12.01 o 
  -2   5   7       10.34        6.31     10.16 o 
  -1   5   7        1.39       13.67     10.77 o 
   0   5   7      383.74      450.92     37.81 o 
   1   5   7      107.11       73.54     59.17 o 
   2   5   7      467.72      442.69     33.40 o 
   3   5   7       61.79       59.26     18.74 o 
   4   5   7       22.22       25.98      9.28 o 
   5   5   7     1521.87     1608.47    157.50 o 
   6   5   7       18.62       10.42     22.34 o 
   7   5   7        0.18      116.73     52.20 o 
   8   5   7      172.73      171.75     60.00 o 
  -7   6   7      162.04       69.38     41.78 o 
  -6   6   7       14.70      -37.35     38.88 o 
  -5   6   7      187.66      264.94     37.21 o 
  -4   6   7       33.15       31.71     36.91 o 
  -3   6   7       33.49       14.33      9.87 o 
  -2   6   7       82.46       90.21     23.46 o 
  -1   6   7        1.60       -3.99     19.33 o 
   0   6   7      128.39       85.96     21.22 o 
   1   6   7      327.54      306.32     31.98 o 
   2   6   7       10.77       -2.80     10.58 o 
   3   6   7        0.88       -1.25      6.65 o 
   4   6   7       10.24        7.91     20.99 o 
   5   6   7       78.40      103.14     45.68 o 
   6   6   7        6.32        8.16     27.27 o 
   7   6   7       77.68      109.38     51.64 o 
  -6   7   7       19.57      127.37     51.72 o 
  -5   7   7        2.33       -2.60     18.49 o 
  -4   7   7      327.09      350.05     48.01 o 
  -3   7   7        6.79       -8.52     45.05 o 
  -2   7   7       16.07       12.90     15.59 o 
  -1   7   7        0.20      -16.52     16.52 o 
   0   7   7      668.96      696.84     65.38 o 
   1   7   7        5.72       20.69     11.48 o 
   2   7   7       48.95       55.57     21.40 o 
   3   7   7      270.25      259.15     71.09 o 
   4   7   7       79.40       59.43     30.99 o 
   5   7   7      156.87      151.55     58.12 o 
  -2   8   7        0.97       39.93     21.84 o 
  -1   8   7        1.36        9.93     19.77 o 
   0   8   7      119.38      146.53     33.06 o 
   1   8   7       31.36       -9.80     25.28 o 
   2   8   7       35.95       89.79     46.70 o 
 -11   0   8        1.70      -13.92     22.50 o 
 -10   0   8      383.69      435.26     80.43 o 
  -9   0   8       33.90       76.98     29.46 o 
  -8   0   8      440.33      472.89     78.88 o 
  -7   0   8       63.32       66.31     30.38 o 
  -6   0   8      976.45      984.26     88.30 o 
  -5   0   8     1880.68     2175.37     90.92 o 
  -4   0   8      202.17      220.75     27.51 o 
  -3   0   8      289.43      283.67     28.96 o 
  -2   0   8      154.67      150.83     30.05 o 
  -1   0   8     2326.76     2303.36    102.29 o 
   0   0   8     2803.54     2622.45    106.58 o 
   1   0   8      252.87      189.70     20.38 o 
   2   0   8      208.04      280.35     25.61 o 
   3   0   8     4652.34     4640.14    127.50 o 
   4   0   8     1950.85     1617.56     56.37 o 
   5   0   8      116.21       22.24     49.91 o 
   6   0   8      802.89      776.68     80.46 o 
   7   0   8      818.72      786.29     85.17 o 
   8   0   8      196.33      298.11     56.95 o 
   9   0   8     1396.76     1470.86    129.22 o 
  10   0   8       81.49      121.06     40.45 o 
 -11   1   8       37.28       11.15     14.46 o 
 -10   1   8       47.36       64.88     25.72 o 
  -9   1   8       58.10       50.28     20.84 o 
  -8   1   8      350.77      401.36     49.33 o 
  -7   1   8       35.79       56.87     16.15 o 
  -6   1   8     1583.94     1715.30     60.45 o 
  -5   1   8     1986.51     1989.95     68.70 o 
  -4   1   8     1578.52     1555.39     50.97 o 
  -3   1   8     1598.00     1600.81     55.98 o 
  -2   1   8      273.30      254.22     21.58 o 
  -1   1   8     1664.15     1430.00     59.92 o 
   0   1   8     3582.10     3455.86     70.77 o 
   1   1   8       49.45       49.85     15.67 o 
   2   1   8     1572.78     1520.90     48.26 o 
   3   1   8     2058.68     2005.95     49.99 o 
   4   1   8      956.26     1034.49     40.99 o 
   5   1   8        2.48        4.10      5.56 o 
   6   1   8      250.90      285.51     22.09 o 
   7   1   8      425.86      428.64     30.88 o 
   8   1   8      215.89      226.75     24.03 o 
   9   1   8       78.88       98.24     17.69 o 
  10   1   8      207.23      270.45     42.09 o 
 -10   2   8       33.24       34.64     41.91 o 
  -9   2   8      243.38      332.64     47.24 o 
  -8   2   8      150.31      152.95     22.97 o 
  -7   2   8       42.70       43.67     14.62 o 
  -6   2   8       79.83       77.46     14.16 o 
  -5   2   8        0.27       -8.16      8.16 o 
  -4   2   8        3.03        4.31      7.00 o 
  -3   2   8      887.37      903.25     50.17 o 
  -2   2   8        1.65        6.40      7.92 o 
  -1   2   8      182.04      175.51     15.61 o 
   0   2   8      531.56      519.77     26.72 o 
   1   2   8     1849.52     1920.09     49.34 o 
   2   2   8      625.86      568.26     28.02 o 
   3   2   8        9.08        3.81      5.74 o 
   4   2   8     2092.27     2104.29     52.43 o 
   5   2   8     1301.17     1127.61     36.89 o 
   6   2   8       25.57       16.80      4.70 o 
   7   2   8      621.35      640.30     52.36 o 
   8   2   8      430.45      523.97     49.31 o 
   9   2   8      611.65      675.68    101.29 o 
  10   2   8      398.13      473.42     91.52 o 
 -10   3   8       44.25       32.41     25.07 o 
  -9   3   8      289.03      324.10     42.90 o 
  -8   3   8       24.64       15.32      6.72 o 
  -7   3   8      110.94       95.70     16.91 o 
  -6   3   8      215.19      171.99     21.50 o 
  -5   3   8     1706.46     1562.57     63.35 o 
  -4   3   8       81.97       86.64     16.72 o 
  -3   3   8      730.69      740.73     43.43 o 
  -2   3   8     1113.62     1048.95     57.34 o 
  -1   3   8      852.76      824.44     66.72 o 
   0   3   8     1085.43     1051.38     48.63 o 
   1   3   8     1671.33     1712.28     61.21 o 
   2   3   8        0.92        1.89      8.29 o 
   3   3   8      579.72      636.86     53.39 o 
   4   3   8      520.00      522.04     52.93 o 
   5   3   8        8.62        2.98      7.67 o 
   6   3   8       34.10       36.09     33.61 o 
   7   3   8        2.83       -9.06      9.06 o 
   8   3   8        0.19      -29.43     38.63 o 
   9   3   8       56.82       73.31     36.55 o 
  10   3   8       31.63      -23.06     38.03 o 
  -9   4   8       41.30      -33.61     41.47 o 
  -8   4   8        8.62       50.04     21.05 o 
  -7   4   8       61.40       42.82     18.22 o 
  -6   4   8      435.19      382.46     31.88 o 
  -5   4   8        7.74       16.82     10.70 o 
  -4   4   8      244.69      221.63     25.42 o 
  -3   4   8      214.29      231.81     24.39 o 
  -2   4   8      257.94      219.72     21.30 o 
  -1   4   8        6.64       14.77     10.26 o 
   0   4   8     1046.58     1043.65     53.30 o 
   1   4   8       25.59       41.19     12.31 o 
   2   4   8     1466.24     1526.19     70.54 o 
   3   4   8      284.78      274.49     26.79 o 
   4   4   8      130.34      104.62     10.46 o 
   5   4   8      280.98      220.35     57.98 o 
   6   4   8      293.66      237.31     58.38 o 
   7   4   8      179.96      156.35     54.11 o 
   8   4   8      436.92      466.23     91.61 o 
   9   4   8      184.10      172.18     58.32 o 
  -8   5   8       13.79       13.24     20.82 o 
  -7   5   8      385.85      302.26     41.15 o 
  -6   5   8       82.63       84.26     23.63 o 
  -5   5   8        0.19        4.69      8.41 o 
  -4   5   8      294.68      289.04     44.19 o 
  -3   5   8      116.99      141.60     22.76 o 
  -2   5   8      413.47      443.09     37.81 o 
  -1   5   8      922.53      868.84     53.16 o 
   0   5   8       35.44       52.87     16.49 o 
   1   5   8      307.00      362.23     32.42 o 
   2   5   8      542.13      518.94     55.75 o 
   3   5   8      166.11      172.58     27.16 o 
   4   5   8      260.68      279.76     19.02 o 
   5   5   8       65.18       24.29     25.49 o 
   6   5   8       27.75        8.71     18.24 o 
   7   5   8       30.24        1.15     23.55 o 
   8   5   8        1.40       32.51     32.81 o 
  -7   6   8       22.96       60.01     45.12 o 
  -6   6   8       11.15       -2.29      9.17 o 
  -5   6   8        0.34       -9.81     18.36 o 
  -4   6   8       34.46       32.16     14.22 o 
  -3   6   8       89.45       56.38     14.29 o 
  -2   6   8       11.70       15.70     18.45 o 
  -1   6   8      452.61      523.01     55.08 o 
   0   6   8      127.92      125.19     26.20 o 
   1   6   8       31.63       11.71     12.14 o 
   2   6   8      649.12      598.69     53.59 o 
   3   6   8      398.41      548.20     46.27 o 
   4   6   8       22.33       83.91     47.40 o 
   5   6   8      158.32      121.68     50.76 o 
   6   6   8      164.79      163.81     58.11 o 
   7   6   8       63.70      203.87     62.82 o 
  -5   7   8        0.03       19.79     13.26 o 
  -4   7   8      571.41      613.13     94.55 o 
  -3   7   8       24.23       12.18     18.12 o 
  -2   7   8      163.48      173.25     33.81 o 
  -1   7   8        0.62      -19.03     47.36 o 
   0   7   8       23.81        6.59     12.51 o 
   1   7   8      355.00      363.60     47.01 o 
   2   7   8       48.52       75.07     20.97 o 
   3   7   8       76.78       71.03     37.46 o 
   4   7   8      305.02      302.66     74.38 o 
   5   7   8        5.19       -1.72     19.09 o 
  -1   8   8        0.01       16.69     21.35 o 
   0   8   8       98.76       91.08     30.06 o 
   1   8   8      190.76      240.78     59.12 o 
 -11   1   9       24.17       11.56     14.68 o 
 -10   1   9        3.76       -2.13     17.24 o 
  -9   1   9        0.21       11.59     13.93 o 
  -8   1   9       19.81       21.88     15.04 o 
  -7   1   9      399.48      436.06     38.81 o 
  -6   1   9       13.23       14.94      8.90 o 
  -5   1   9       26.21       51.20     19.34 o 
  -4   1   9      705.05      778.63     43.13 o 
  -3   1   9      337.33      289.61     24.97 o 
  -2   1   9      215.50      188.67     19.50 o 
  -1   1   9      476.59      466.29     36.34 o 
   0   1   9       13.50       16.72      6.19 o 
   1   1   9      842.47      872.57     36.60 o 
   2   1   9      453.96      484.84     26.62 o 
   3   1   9      568.07      719.68     31.18 o 
   4   1   9      688.39      730.26     36.44 o 
   5   1   9      103.25       99.66     14.68 o 
   6   1   9      124.63       81.13     64.74 o 
   7   1   9        0.47        6.79     35.44 o 
   8   1   9      714.71      640.56     46.64 o 
   9   1   9      160.39      151.51     24.82 o 
  10   1   9       57.61       71.75     33.79 o 
 -10   2   9      398.31      311.34     48.58 o 
  -9   2   9      106.02       95.71     28.74 o 
  -8   2   9       62.24       84.14     18.53 o 
  -7   2   9        7.98       15.47     15.40 o 
  -6   2   9        0.01        2.74      8.65 o 
  -5   2   9       50.53       95.39     20.38 o 
  -4   2   9       71.07       72.56     16.61 o 
  -3   2   9      236.67      245.80     28.25 o 
  -2   2   9     4451.54     4765.24    101.80 o 
  -1   2   9       75.78       97.70     12.97 o 
   0   2   9     1876.90     2099.17     55.62 o 
   1   2   9        2.44        7.04      6.37 o 
   2   2   9      400.16      420.80     25.87 o 
   3   2   9       33.57       27.63      8.62 o 
   4   2   9      106.73      110.71     12.60 o 
   5   2   9      235.26      251.88     19.47 o 
   6   2   9       18.06       14.89      7.71 o 
   7   2   9       26.75       55.16     22.91 o 
   8   2   9        9.05       30.00     24.68 o 
   9   2   9        2.62       54.57     32.40 o 
  10   2   9       36.98        0.13     21.52 o 
 -10   3   9      100.17      151.47     55.88 o 
  -9   3   9       19.56      -18.03     29.27 o 
  -8   3   9       41.05       41.82     17.64 o 
  -7   3   9      732.01      839.99     71.76 o 
  -6   3   9       29.40       25.19      9.40 o 
  -5   3   9      272.60      241.15     26.50 o 
  -4   3   9      113.82      105.73     17.80 o 
  -3   3   9      317.75      407.38     31.98 o 
  -2   3   9     1054.82     1017.22     59.05 o 
  -1   3   9       87.95       43.78     43.80 o 
   0   3   9      238.96      263.84     25.63 o 
   1   3   9      172.56      194.46     22.08 o 
   2   3   9        0.32       -4.61      7.13 o 
   3   3   9       10.89        3.28      6.30 o 
   4   3   9      179.08      193.37     24.66 o 
   5   3   9       36.53       48.16     14.10 o 
   6   3   9       86.78      117.21     19.16 o 
   7   3   9       15.25       15.41      9.43 o 
   8   3   9      261.04      255.95     66.88 o 
   9   3   9        0.38      -41.18     41.18 o 
  -9   4   9       17.24       -9.91     22.91 o 
  -8   4   9       46.60       22.31     22.32 o 
  -7   4   9        2.63       -6.78     12.62 o 
  -6   4   9       23.76       30.25     18.45 o 
  -5   4   9      139.24      118.86     22.04 o 
  -4   4   9     1592.12     1591.52     66.55 o 
  -3   4   9        4.61       15.79     12.89 o 
  -2   4   9        1.53        0.70      8.81 o 
  -1   4   9      127.33       91.96     16.69 o 
   0   4   9       45.53       22.72     23.06 o 
   1   4   9      472.76      398.52     33.96 o 
   2   4   9       54.02       35.74     12.70 o 
   3   4   9      188.27      450.71    175.86 o 
   4   4   9      825.78      824.35     31.76 o 
   5   4   9        9.72       18.33     13.77 o 
   6   4   9       21.74       -9.12     17.17 o 
   7   4   9       29.39       76.90     37.17 o 
   8   4   9       34.19       12.85     19.40 o 
   9   4   9       70.67       99.76     43.12 o 
  -8   5   9      131.84       88.54     43.97 o 
  -7   5   9      150.59      161.54     62.70 o 
  -6   5   9        9.31       11.86      9.98 o 
  -5   5   9      151.78      167.81     33.72 o 
  -4   5   9       38.70       36.13     12.25 o 
  -3   5   9      164.19      213.39     26.68 o 
  -2   5   9      328.83      367.75     35.05 o 
  -1   5   9        0.37       14.14      9.60 o 
   0   5   9       10.76       21.57     12.57 o 
   1   5   9        9.03        6.28     11.66 o 
   2   5   9       36.75       27.87     11.66 o 
   3   5   9      391.03      360.89     27.76 o 
   4   5   9        1.64        4.93      6.42 o 
   5   5   9       63.14       54.62     40.44 o 
   6   5   9       45.44       40.42     34.87 o 
   7   5   9        2.74       -9.56     32.88 o 
   8   5   9       21.06      100.11     46.22 o 
  -7   6   9        1.45       83.65     41.03 o 
  -6   6   9        3.67       16.89     13.74 o 
  -5   6   9       58.15       39.64     16.61 o 
  -4   6   9       39.71       38.56     13.42 o 
  -3   6   9       20.94       45.37     18.96 o 
  -2   6   9      176.28      192.69     33.81 o 
  -1   6   9      304.34      346.56     45.63 o 
   0   6   9      373.27      298.94     41.20 o 
   1   6   9       85.85       91.85     17.63 o 
   2   6   9        4.76        3.99     19.34 o 
   3   6   9      446.99      463.24     44.86 o 
   4   6   9      175.76      196.83     59.24 o 
   5   6   9        0.54       -3.76     19.14 o 
   6   6   9       29.25       33.00     36.32 o 
   7   6   9      128.39      142.18     56.30 o 
  -5   7   9      126.45      135.20     35.72 o 
  -4   7   9      253.42      302.64     45.00 o 
  -3   7   9      195.08      232.62     68.91 o 
  -2   7   9       57.15       94.81     25.12 o 
  -1   7   9       62.30       82.69     17.61 o 
   0   7   9      130.08      120.04     28.63 o 
   1   7   9      332.86      301.51     43.35 o 
   2   7   9        0.61      -11.90     13.33 o 
   3   7   9      363.91      542.61     95.05 o 
   4   7   9        9.57       28.28     22.92 o 
   5   7   9       11.79      -21.90     21.90 o 
   0   8   9        1.09      -16.64     16.64 o 
 -11   0  10        3.49       14.55     21.64 o 
 -10   0  10      356.35      592.33     96.56 o 
  -9   0  10        8.55       -4.89     19.79 o 
  -8   0  10      523.32      502.94     80.39 o 
  -6   0  10      288.38      308.34     57.88 o 
  -5   0  10     1489.71     1599.77     82.20 o 
  -4   0  10      132.44       59.04     16.56 o 
  -3   0  10     4228.14     3759.60    162.17 o 
  -2   0  10     2392.85     2257.25    119.74 o 
  -1   0  10      650.26      615.00     59.77 o 
   0   0  10      337.83      379.30     45.09 o 
   1   0  10        0.12       12.43      8.91 o 
   2   0  10     5683.74     6080.39    131.61 o 
   3   0  10      744.20      799.59     48.94 o 
   4   0  10      273.48      117.54    157.89 o 
   5   0  10     1584.57     1712.67    101.85 o 
   6   0  10       29.42       29.90     29.17 o 
   7   0  10       42.12       30.10     17.09 o 
   8   0  10      227.26      190.57     30.64 o 
   9   0  10       33.91       15.00     12.51 o 
  10   0  10       26.66       61.87     31.65 o 
 -10   1  10        4.08       24.48     18.92 o 
  -9   1  10      142.74      161.86     35.71 o 
  -8   1  10     1128.12     1092.25    207.86 o 
  -7   1  10      155.08      134.43     40.44 o 
  -6   1  10       39.25       32.93     12.95 o 
  -5   1  10      209.52      193.82     22.97 o 
  -4   1  10       54.08       59.55     13.27 o 
  -3   1  10     2767.95     2865.68     81.01 o 
  -2   1  10      297.31      292.75     31.55 o 
  -1   1  10      699.04      679.14     47.59 o 
   0   1  10      314.27      362.15     26.17 o 
   1   1  10      694.58      740.95     35.74 o 
   2   1  10     2089.08     2004.32     57.37 o 
   3   1  10      899.52      794.09     46.55 o 
   4   1  10      399.12      404.90     25.45 o 
   5   1  10      745.74      697.67     69.66 o 
   6   1  10       79.08       71.92     48.80 o 
   7   1  10     1397.59     1549.11    112.39 o 
   8   1  10      153.79      113.72     18.17 o 
   9   1  10      185.04      184.52     54.96 o 
  10   1  10       85.49      166.45     52.19 o 
 -10   2  10        5.39        4.88      9.72 o 
  -9   2  10      442.14      538.35     60.60 o 
  -8   2  10      396.44      408.43    111.19 o 
  -7   2  10      197.06      219.51     27.49 o 
  -6   2  10      266.27      268.14     29.76 o 
  -5   2  10     1111.11     1185.17     66.35 o 
  -4   2  10       22.14       12.32     11.56 o 
  -3   2  10     5223.77     5374.63    146.34 o 
  -2   2  10      215.61      225.74     21.98 o 
  -1   2  10     1113.04     1177.06     44.59 o 
   0   2  10     1706.23     1732.75     52.80 o 
   1   2  10      495.90      495.39     30.38 o 
   2   2  10      123.80       98.36     12.29 o 
   3   2  10      638.53      641.98     32.34 o 
   4   2  10      237.15      229.37     20.62 o 
   5   2  10      259.95      237.94     34.57 o 
   6   2  10       13.74        9.00      4.67 o 
   7   2  10        7.71        7.18      8.60 o 
   8   2  10       13.07       20.65     20.09 o 
   9   2  10        5.35       -9.72     19.80 o 
  10   2  10       35.70        9.83     27.43 o 
 -10   3  10      113.14      106.94     54.48 o 
  -9   3  10       73.37       55.55     20.97 o 
  -8   3  10        9.38       17.50     15.95 o 
  -7   3  10      324.57      388.83     36.66 o 
  -6   3  10      515.67      565.10     42.50 o 
  -5   3  10       22.93       24.72      9.39 o 
  -4   3  10      915.58      924.67     59.13 o 
  -3   3  10      204.99      230.36     25.42 o 
  -2   3  10     1054.04      965.52     59.29 o 
  -1   3  10      128.12      105.16     20.25 o 
   0   3  10      725.39      722.48     63.31 o 
   1   3  10       75.87       71.37     19.18 o 
   2   3  10      495.24      420.50     48.99 o 
   3   3  10      371.23      298.57     28.47 o 
   4   3  10      680.81      650.36     32.47 o 
   5   3  10       40.05       43.66     13.85 o 
   6   3  10      875.29      815.25     54.28 o 
   7   3  10       20.31       81.84     43.31 o 
   8   3  10      262.95      257.95     64.70 o 
   9   3  10      182.41      299.63     75.31 o 
  -9   4  10      166.06      178.58     63.73 o 
  -8   4  10      385.34      392.98     50.71 o 
  -7   4  10       37.59       24.26     31.42 o 
  -6   4  10      865.37      846.88     51.80 o 
  -5   4  10      819.48      816.98     51.85 o 
  -4   4  10     1596.59     1690.42     71.11 o 
  -3   4  10      210.35      218.72     25.99 o 
  -2   4  10      636.56      633.87     43.81 o 
  -1   4  10     1181.49     1208.14     73.84 o 
   0   4  10      760.80      887.74     65.76 o 
   1   4  10      155.70       43.02     73.73 o 
   2   4  10     1039.09     1024.47     60.55 o 
   3   4  10      834.28      869.43     86.12 o 
   4   4  10      883.25      859.47     35.42 o 
   5   4  10        0.06       -0.20      5.56 o 
   6   4  10       15.80       16.83     20.13 o 
   7   4  10       21.02       57.43     38.11 o 
   8   4  10      160.57      217.19     62.41 o 
   9   4  10        7.91       28.40     37.94 o 
  -8   5  10      158.73      115.85     47.51 o 
  -7   5  10       28.00       34.19     16.32 o 
  -6   5  10        6.29       -4.94     13.71 o 
  -5   5  10      113.87      123.93     21.29 o 
  -4   5  10        2.98        9.51     11.64 o 
  -3   5  10       39.42       30.95     11.94 o 
  -2   5  10       89.54      101.47     20.21 o 
  -1   5  10       59.63       56.34     34.27 o 
   0   5  10      543.53      547.89     42.66 o 
   1   5  10       80.13      115.08     23.82 o 
   2   5  10        0.04       -8.60      8.60 o 
   3   5  10      704.16      685.27     38.93 o 
   4   5  10       41.10       49.95      9.32 o 
   5   5  10      145.29      191.41     55.32 o 
   6   5  10      238.16      172.86     54.27 o 
   7   5  10       30.86       45.37     37.78 o 
   8   5  10      779.66      862.06    133.09 o 
  -7   6  10       74.87       52.16     40.66 o 
  -6   6  10       28.02       37.37     19.63 o 
  -5   6  10       60.77      111.78     44.54 o 
  -4   6  10       97.61      129.53     28.60 o 
  -3   6  10       21.69       39.37     15.72 o 
  -2   6  10      246.53      262.29     40.42 o 
  -1   6  10     1181.44     1209.68     89.01 o 
   0   6  10       11.41        3.96     13.75 o 
   1   6  10      327.12      383.81     46.37 o 
   2   6  10        0.04       -1.87     10.00 o 
   3   6  10       52.54       83.41     27.38 o 
   4   6  10       24.64       15.95     26.05 o 
   5   6  10       25.29       -6.09     25.12 o 
   6   6  10       39.66        5.35     22.78 o 
  -5   7  10       52.24       24.85     33.59 o 
  -4   7  10        0.50        0.67     13.22 o 
  -3   7  10       10.82       33.45     17.48 o 
  -2   7  10       20.30       36.86     15.11 o 
  -1   7  10       16.26       13.55     13.61 o 
   0   7  10       53.16       26.79     16.89 o 
   1   7  10      151.17      100.69     28.04 o 
   2   7  10       16.93       30.93     20.38 o 
   3   7  10        0.58       48.30     31.41 o 
   4   7  10      208.78      298.52     76.84 o 
 -10   1  11       13.23       42.08     17.93 o 
  -9   1  11       75.12      114.20     28.75 o 
  -8   1  11      169.44      195.09     58.25 o 
  -7   1  11       40.10       38.16     23.14 o 
  -6   1  11       33.38       47.57     25.33 o 
  -5   1  11      770.74      808.09     49.28 o 
  -4   1  11      893.61      983.44     51.57 o 
  -3   1  11      271.72      274.38     26.63 o 
  -2   1  11       56.00       64.93     14.77 o 
  -1   1  11      204.08      212.99     21.42 o 
   0   1  11       38.52       44.67     11.89 o 
   1   1  11      346.93      421.08     28.39 o 
   2   1  11      113.70      111.22     18.99 o 
   3   1  11      179.95      147.20     17.96 o 
   4   1  11       82.65       45.16     24.95 o 
   5   1  11        3.58        8.28      7.06 o 
   6   1  11        1.34       -2.51      8.19 o 
   7   1  11      137.90      108.03     19.86 o 
   8   1  11      136.59      164.22     36.68 o 
   9   1  11      114.41      110.66     40.08 o 
  10   1  11        6.86       25.13     31.22 o 
 -10   2  11       11.00        3.50     20.33 o 
  -9   2  11        0.55      -21.30     59.05 o 
  -8   2  11      932.34      907.92     78.35 o 
  -7   2  11      136.57       86.71     21.81 o 
  -6   2  11      156.57      128.48     24.87 o 
  -5   2  11       65.55       66.48     17.03 o 
  -4   2  11       18.43       12.50     23.03 o 
  -3   2  11        9.46       28.22     13.60 o 
  -2   2  11      252.74      288.14     27.74 o 
  -1   2  11     5594.42     5949.20    121.11 o 
   0   2  11     4273.19     4622.64     88.90 o 
   1   2  11       41.64       29.79     17.57 o 
   2   2  11       45.21       23.89      8.51 o 
   3   2  11      443.15      445.51     39.07 o 
   4   2  11      197.27      207.88     26.30 o 
   5   2  11        0.20       11.55      8.71 o 
   6   2  11       66.52       83.05     16.50 o 
   7   2  11     1784.40     1657.58    138.61 o 
   8   2  11      987.46      973.41    119.70 o 
   9   2  11        1.08       -5.20     23.04 o 
  10   2  11        0.20       26.55     27.83 o 
 -10   3  11        9.01        0.17     27.58 o 
  -9   3  11      361.68      371.58     40.21 o 
  -8   3  11      673.34      710.54     69.09 o 
  -7   3  11        3.08        0.90     10.77 o 
  -6   3  11       22.79       27.47     14.71 o 
  -5   3  11      325.44      358.50     34.97 o 
  -4   3  11      344.20      377.18     39.06 o 
  -3   3  11       73.72       58.72     16.65 o 
  -2   3  11        4.60       27.09     10.96 o 
  -1   3  11      437.17      440.75     52.30 o 
   0   3  11      479.73      503.79     47.09 o 
   1   3  11        6.89       13.74      9.34 o 
   2   3  11       88.96       71.40     12.06 o 
   3   3  11      280.77      302.84     24.55 o 
   4   3  11      205.67      176.86     19.30 o 
   5   3  11       83.54       88.95     21.51 o 
   6   3  11       13.03       39.90     36.13 o 
   7   3  11       24.56      -20.51     32.35 o 
   8   3  11       62.59      111.16     42.96 o 
   9   3  11        4.72      -35.74     35.74 o 
  -9   4  11       21.58       61.08     48.89 o 
  -8   4  11       67.13       82.64     26.31 o 
  -7   4  11      138.11       83.91     24.60 o 
  -6   4  11      153.28      226.56     27.54 o 
  -5   4  11     1033.87     1138.84     61.25 o 
  -4   4  11        0.04        3.97      9.42 o 
  -3   4  11        6.42        9.21      9.68 o 
  -2   4  11        0.55       26.45     16.09 o 
  -1   4  11      188.64      200.68     25.64 o 
   0   4  11      238.90      248.92     52.03 o 
   1   4  11        1.66        6.54     11.15 o 
   2   4  11      871.27      807.21     55.61 o 
   3   4  11     2991.05     3086.21     99.81 o 
   4   4  11      367.50      307.57     22.98 o 
   5   4  11      290.36      234.94     27.79 o 
   6   4  11      109.47       62.96     37.17 o 
   7   4  11       54.20      131.32     51.56 o 
   8   4  11        3.76        0.58     30.79 o 
  -8   5  11       93.20      224.63     72.61 o 
  -7   5  11       71.07       62.24     31.07 o 
  -6   5  11      102.10       53.26     21.70 o 
  -5   5  11       35.33       36.35     18.57 o 
  -4   5  11       78.14       81.08     17.76 o 
  -3   5  11       60.11      105.01     21.19 o 
  -2   5  11        1.83        7.66     14.43 o 
  -1   5  11      121.53       93.61     24.70 o 
   0   5  11       74.67      142.48     31.68 o 
   1   5  11      243.46      322.53     33.98 o 
   2   5  11       12.89       15.10     12.00 o 
   3   5  11       43.51       66.08     19.47 o 
   4   5  11       10.05        3.86     10.09 o 
   5   5  11       15.64       32.64     35.12 o 
   6   5  11       37.29       63.62     43.69 o 
   7   5  11        0.15       51.38     45.51 o 
  -7   6  11       45.83       -8.17     47.36 o 
  -6   6  11        4.27        7.42     12.61 o 
  -5   6  11       26.09       15.05     10.27 o 
  -4   6  11      301.35      385.33     50.65 o 
  -3   6  11       27.74       22.35     16.16 o 
  -2   6  11       93.37       61.71     20.63 o 
  -1   6  11       34.83       34.58     13.13 o 
   0   6  11      112.43      131.29     28.89 o 
   1   6  11       19.84       26.82     12.83 o 
   2   6  11        0.02      -22.51     35.15 o 
   3   6  11        6.15       -1.91     12.03 o 
   4   6  11        3.55      -32.67     36.33 o 
   5   6  11        0.49      -35.97     36.04 o 
   6   6  11        0.62      -15.59     24.44 o 
  -4   7  11       22.80       -2.35     12.59 o 
  -3   7  11       69.19       48.73     18.67 o 
  -2   7  11        6.12        3.67     11.00 o 
  -1   7  11      107.93      131.53     34.66 o 
   0   7  11        6.61      -11.88     27.94 o 
   1   7  11      156.27      211.07     37.18 o 
   2   7  11       78.08       95.32     44.12 o 
   3   7  11       24.97       14.40     19.18 o 
   4   7  11       66.29       12.65     29.50 o 
 -10   0  12      365.29      386.19     82.83 o 
  -9   0  12      619.77      600.96     98.20 o 
  -6   0  12       70.57       80.21     33.45 o 
  -5   0  12      612.13      784.23     91.25 o 
  -4   0  12       15.82        4.56      9.72 o 
  -3   0  12        3.69        6.38     15.65 o 
  -2   0  12       35.11       21.92     16.60 o 
  -1   0  12       32.48       17.10     11.06 o 
   0   0  12     2083.32      655.82   1010.98 o 
   1   0  12      975.54      766.42    553.44 o 
   2   0  12       74.11       70.85     25.46 o 
   3   0  12     3827.25     4225.19    160.12 o 
   4   0  12        4.57        0.84     15.66 o 
   5   0  12      619.28      715.33     53.34 o 
   6   0  12        3.13       29.07     15.48 o 
   7   0  12       80.44       84.36     25.48 o 
   8   0  12       28.05       24.97     15.57 o 
   9   0  12        7.76      -13.26     17.94 o 
 -10   1  12      228.37      288.33    104.82 o 
  -9   1  12       44.04       48.26     28.40 o 
  -8   1  12      123.19      136.26     47.58 o 
  -7   1  12      700.97      684.84     90.89 o 
  -6   1  12      515.01      586.36     79.62 o 
  -5   1  12     1125.05     1016.38     73.00 o 
  -4   1  12     1035.94     1102.78     56.74 o 
  -3   1  12      549.50      616.91     40.63 o 
  -2   1  12       15.37       31.04     13.74 o 
  -1   1  12      573.43      554.86     44.91 o 
   0   1  12     1524.20     1662.68    106.42 o 
   1   1  12      172.40      154.79     18.39 o 
   2   1  12      380.21      389.48     28.32 o 
   3   1  12     1731.46     1661.22     71.59 o 
   4   1  12      346.16      301.79     37.39 o 
   5   1  12      332.50      338.14     29.84 o 
   6   1  12       23.23       47.52     21.26 o 
   7   1  12        0.41       -0.82      7.80 o 
   8   1  12      500.01      540.09     39.45 o 
   9   1  12       41.87       40.36     19.85 o 
  10   1  12        0.52       33.52     22.52 o 
 -10   2  12      498.31      459.06     62.47 o 
  -9   2  12      406.70      503.42     63.74 o 
  -8   2  12       62.77       42.41     19.13 o 
  -7   2  12       94.57       46.87     35.07 o 
  -6   2  12        4.09       -5.41     13.68 o 
  -5   2  12      110.64      119.13     31.61 o 
  -4   2  12       15.21       12.62     13.04 o 
  -3   2  12        9.16       16.48     11.72 o 
  -2   2  12       19.35       23.01      9.69 o 
  -1   2  12      456.97      392.79     32.79 o 
   0   2  12     3483.75     3591.24     96.88 o 
   1   2  12      371.86      373.03     28.92 o 
   2   2  12       13.26       27.55      8.72 o 
   3   2  12      584.50      585.03     34.28 o 
   4   2  12       35.71       -0.57     11.79 o 
   5   2  12      282.23      124.45     88.93 o 
   6   2  12      195.32      154.78     57.37 o 
   7   2  12       78.92       57.06     13.26 o 
   8   2  12      246.94      323.52     72.00 o 
   9   2  12       91.07       58.95     37.76 o 
  -9   3  12      561.48      638.00    126.98 o 
  -8   3  12        1.49       -6.08     15.22 o 
  -7   3  12      228.04      205.92     36.61 o 
  -6   3  12        0.77       25.40     11.31 o 
  -5   3  12     3206.16     3233.21    170.59 o 
  -4   3  12      218.72      200.51     42.59 o 
  -3   3  12       26.15       48.80     15.90 o 
  -2   3  12      128.85      157.05     25.73 o 
  -1   3  12     1924.74     2125.22     95.63 o 
   0   3  12       31.90       71.62     23.21 o 
   1   3  12      109.25       20.48     26.26 o 
   2   3  12      391.40      285.54     26.01 o 
   3   3  12     1671.99     1675.67     54.40 o 
   4   3  12       64.06       70.44     10.00 o 
   5   3  12      335.31      357.06     39.94 o 
   6   3  12       18.06       27.13     13.41 o 
   7   3  12      118.23      129.28     46.34 o 
   8   3  12        6.62       22.65     24.93 o 
   9   3  12       54.82       64.26     44.06 o 
  -9   4  12        6.47      -15.48     21.19 o 
  -8   4  12      244.60      213.21     40.83 o 
  -7   4  12        7.72       31.52     17.87 o 
  -6   4  12       40.85       25.04     11.14 o 
  -5   4  12      215.28      275.78     55.04 o 
  -4   4  12       34.93       65.57     16.96 o 
  -3   4  12        0.04       -6.57     13.04 o 
  -2   4  12       13.27       11.81     17.73 o 
  -1   4  12      398.73      402.38     64.34 o 
   0   4  12       34.01       49.12     23.14 o 
   1   4  12      108.07      128.08     38.73 o 
   2   4  12     1153.95     1101.92     80.80 o 
   3   4  12       75.02       64.65     19.13 o 
   4   4  12       21.72       24.52      9.84 o 
   5   4  12      263.99      286.72     37.19 o 
   6   4  12       26.61      103.63     50.33 o 
   7   4  12      139.84      139.27     50.16 o 
   8   4  12      326.40      372.30     82.32 o 
  -8   5  12      122.57      124.86     58.15 o 
  -7   5  12       76.17      124.03     30.00 o 
  -6   5  12      182.17      163.97     32.88 o 
  -5   5  12        5.39       32.63     14.09 o 
  -4   5  12      759.77      769.99     68.40 o 
  -3   5  12      141.96      154.25     30.34 o 
  -2   5  12     1368.14     1343.90     86.52 o 
  -1   5  12        0.16       36.99     22.95 o 
   0   5  12       52.13       28.72     43.69 o 
   1   5  12      593.29      669.63     59.16 o 
   2   5  12      224.20      207.99     56.74 o 
   3   5  12      107.89      130.11     22.70 o 
   4   5  12      764.12      730.78     72.57 o 
   5   5  12       71.13      133.88     47.67 o 
   6   5  12      117.08       61.53     30.98 o 
   7   5  12      166.36      131.80     49.18 o 
  -6   6  12        0.01        2.37     14.91 o 
  -5   6  12      122.36       57.42     39.35 o 
  -4   6  12        0.50       36.53     20.01 o 
  -3   6  12       75.80       41.83     17.99 o 
  -2   6  12        0.31       12.65     16.86 o 
  -1   6  12      314.94      314.62    103.13 o 
   0   6  12       25.08       62.68     21.43 o 
   1   6  12      195.57      232.59    103.40 o 
   2   6  12       79.86      102.17     24.35 o 
   3   6  12        2.51       32.85     15.69 o 
   4   6  12       72.08      116.20     47.41 o 
   5   6  12       18.78      -19.68     19.68 o 
   6   6  12       27.16       59.39     41.72 o 
  -4   7  12      401.95      388.52     52.98 o 
  -3   7  12      295.88      669.89    269.80 o 
  -2   7  12       78.84       67.82     24.84 o 
  -1   7  12       70.35       83.46     25.60 o 
   0   7  12      214.62      274.69     45.37 o 
   1   7  12       13.71       21.95     17.26 o 
   2   7  12      119.55      202.60     58.69 o 
   3   7  12       37.88        3.70     34.03 o 
 -10   1  13       30.68       25.10     16.48 o 
  -9   1  13      229.82      184.79     54.49 o 
  -8   1  13      128.79       86.62     26.70 o 
  -7   1  13      100.10      133.24     34.16 o 
  -6   1  13      136.60      116.54     39.06 o 
  -5   1  13      682.67      767.26     65.15 o 
  -4   1  13      108.86      175.33     30.01 o 
  -3   1  13       83.38       80.36     23.87 o 
  -2   1  13      157.11      206.87     30.09 o 
  -1   1  13      472.73      502.18     49.15 o 
   0   1  13      238.28      245.66     24.50 o 
   1   1  13      676.78      685.91     50.00 o 
   2   1  13      432.77      404.64     32.17 o 
   3   1  13      420.12      445.09     33.76 o 
   4   1  13        1.04       -7.40      8.97 o 
   5   1  13       16.00       18.64     12.15 o 
   6   1  13        9.60       11.73      8.94 o 
   7   1  13       16.65       12.49      9.01 o 
   8   1  13        0.79        8.08      8.43 o 
   9   1  13        1.40        9.71     12.99 o 
 -10   2  13       26.51        8.85     11.45 o 
  -9   2  13      175.06      267.43     74.09 o 
  -8   2  13      176.66      213.48     41.53 o 
  -7   2  13       38.75       32.76     17.60 o 
  -6   2  13      142.54      107.91     35.07 o 
  -5   2  13       48.24      110.00     38.39 o 
  -4   2  13       97.41      106.60     25.67 o 
  -3   2  13      173.18      187.97     35.35 o 
  -2   2  13      434.36      490.27     33.02 o 
  -1   2  13      559.61      601.11     41.79 o 
   0   2  13      800.33      925.97     50.53 o 
   1   2  13      517.83      437.90     40.51 o 
   2   2  13        1.45       -6.98      6.98 o 
   3   2  13       88.34      103.93     15.97 o 
   4   2  13      126.98       97.73     16.71 o 
   5   2  13      241.77      249.10     26.79 o 
   6   2  13      673.24      736.84     43.92 o 
   7   2  13      505.02      584.65     78.00 o 
   8   2  13       16.05       23.07     22.81 o 
   9   2  13        1.46       12.53     17.71 o 
  -9   3  13      323.44      253.41     44.91 o 
  -8   3  13       40.57       41.59     44.23 o 
  -7   3  13       78.57       84.36     22.96 o 
  -6   3  13     1460.13     1613.39     99.76 o 
  -5   3  13     1228.55     1236.41    110.48 o 
  -4   3  13        6.62       -5.99     21.53 o 
  -3   3  13      569.98      488.82     47.19 o 
  -2   3  13       69.53       58.93     17.99 o 
  -1   3  13      222.46      184.29     28.05 o 
   0   3  13        2.03       13.57     12.69 o 
   1   3  13      418.99      412.73     32.92 o 
   2   3  13      578.03      606.62     51.64 o 
   3   3  13       12.20       13.81     12.43 o 
   4   3  13       16.84       13.32      5.63 o 
   5   3  13      478.22      403.86     37.85 o 
   6   3  13      287.69       84.71    131.14 o 
   7   3  13       15.79       15.05     19.99 o 
   8   3  13        6.18       21.11     23.48 o 
   9   3  13       19.20       15.89     27.33 o 
  -8   4  13        2.83       22.26     18.64 o 
  -7   4  13        0.07        8.99     14.54 o 
  -6   4  13        1.64       -2.31     10.62 o 
  -5   4  13      953.87      879.90    164.36 o 
  -4   4  13      236.52      247.20     38.49 o 
  -3   4  13        0.84       11.99     14.03 o 
  -2   4  13      166.46      166.67     41.66 o 
  -1   4  13       17.37      -12.20     19.32 o 
   0   4  13       22.78       27.23     18.23 o 
   1   4  13       29.93       52.78     27.43 o 
   2   4  13      593.07      242.81    281.81 o 
   3   4  13        1.03        1.62      9.67 o 
   4   4  13       70.89       51.42     11.22 o 
   5   4  13       35.36       74.18     39.48 o 
   6   4  13        6.02      -17.70     23.29 o 
   7   4  13        7.80       38.93     35.77 o 
   8   4  13        9.62       24.91     23.86 o 
  -7   5  13       18.65       -6.30     13.69 o 
  -6   5  13       12.27       -5.14     32.45 o 
  -5   5  13       67.14       43.74     40.24 o 
  -4   5  13        3.26      -12.39     15.79 o 
  -3   5  13        0.22        2.16     12.10 o 
  -2   5  13       54.21       31.74     24.56 o 
  -1   5  13      201.12      134.03     28.00 o 
   0   5  13        7.38       17.67     26.44 o 
   1   5  13      205.02      138.73     27.93 o 
   2   5  13        6.26       52.75     22.62 o 
   3   5  13       16.44       40.97     14.10 o 
   4   5  13       68.04       41.18     31.55 o 
   5   5  13        5.98      -26.35     29.38 o 
   6   5  13       18.88      -34.70     43.77 o 
   7   5  13       14.68       49.40     31.46 o 
  -6   6  13       52.12       23.05     16.58 o 
  -5   6  13        4.67      -10.57     28.12 o 
  -4   6  13        5.24       26.05     12.86 o 
  -3   6  13      108.02      128.23     31.19 o 
  -2   6  13        1.06       -3.97     18.11 o 
  -1   6  13      344.58      354.99     48.06 o 
   0   6  13       70.17       35.90     24.52 o 
   1   6  13       85.55       56.60     50.48 o 
   2   6  13        5.29       20.82     14.54 o 
   3   6  13        5.74       16.19     18.93 o 
   4   6  13        0.80       18.07     28.60 o 
   5   6  13        0.13       -4.44     30.88 o 
  -3   7  13        8.02        4.79     12.76 o 
  -2   7  13       51.17       36.19     16.24 o 
  -1   7  13       58.88       57.92     25.66 o 
   0   7  13      140.56      121.17     30.70 o 
   1   7  13        1.68        3.56     13.35 o 
   2   7  13        6.48       14.06     20.22 o 
   3   7  13       37.93       48.28     41.15 o 
 -10   0  14       21.26       36.18     27.63 o 
  -9   0  14      313.98      325.64     79.99 o 
  -7   0  14     1273.56     1211.61    130.47 o 
  -6   0  14      276.21      286.98     62.95 o 
  -5   0  14        2.19        6.48     23.95 o 
  -4   0  14        4.36      -14.51     20.91 o 
  -3   0  14       57.05       56.58     26.66 o 
  -2   0  14     2100.73     2244.55    138.34 o 
  -1   0  14        0.99        5.12     12.23 o 
   0   0  14      179.98      294.51     48.89 o 
   1   0  14     2275.84     2270.77    129.42 o 
   2   0  14       16.89       38.04     21.47 o 
   3   0  14      212.30      228.98     31.80 o 
   4   0  14       69.46       84.38     26.69 o 
   5   0  14      353.08      374.41     54.19 o 
   6   0  14     1476.70     1449.59    107.00 o 
   7   0  14      286.27      236.84     44.64 o 
   8   0  14       76.03       32.69     17.15 o 
   9   0  14      102.54      104.55     30.88 o 
 -10   1  14       15.97       11.98     19.61 o 
  -9   1  14       35.52       15.08     30.86 o 
  -8   1  14       89.88       76.86     28.72 o 
  -7   1  14      109.04      131.44     39.65 o 
  -6   1  14       43.56       29.55     30.40 o 
  -5   1  14      193.92      216.63     37.03 o 
  -4   1  14        0.01       12.75     11.32 o 
  -3   1  14      210.84      237.86     34.83 o 
  -2   1  14      668.84      744.80     57.54 o 
  -1   1  14       45.61       14.87     24.16 o 
   0   1  14      893.60      952.41     61.03 o 
   1   1  14      246.58      217.55     54.88 o 
   2   1  14      511.45      542.31     36.07 o 
   3   1  14      163.41       98.14     40.04 o 
   4   1  14       44.94       58.34     15.16 o 
   5   1  14      645.79      595.20     40.87 o 
   6   1  14      264.02      249.28     30.92 o 
   7   1  14       11.66       19.20     12.02 o 
   8   1  14        1.46       10.95     11.89 o 
   9   1  14        7.77       -1.81     15.81 o 
  -9   2  14      437.53      419.93     59.09 o 
  -8   2  14        9.77      -21.31     21.31 o 
  -7   2  14     1311.60     1485.28    133.45 o 
  -6   2  14       82.60       51.36     26.39 o 
  -5   2  14      119.85       65.20     29.59 o 
  -4   2  14       18.02       -0.31     12.80 o 
  -3   2  14       24.95       53.85     20.73 o 
  -2   2  14       39.69       57.42     21.59 o 
  -1   2  14     2124.54     2110.40     78.35 o 
   0   2  14        1.89       15.52     22.07 o 
   1   2  14      887.91      770.64     56.54 o 
   2   2  14      109.95       40.99     43.08 o 
   3   2  14      120.69       42.40     49.37 o 
   4   2  14       41.03       34.78     14.14 o 
   5   2  14     1043.41     1117.17     77.60 o 
   6   2  14       48.53       58.59     22.58 o 
   7   2  14      781.21      801.16     47.00 o 
   8   2  14      140.48      132.81     32.56 o 
   9   2  14       41.43       63.52     27.10 o 
  -9   3  14      219.34      182.42     44.64 o 
  -8   3  14      295.96      267.67     46.10 o 
  -7   3  14        1.60        9.03     31.31 o 
  -6   3  14      209.05      218.55     38.37 o 
  -5   3  14      556.64      575.34     78.51 o 
  -4   3  14      156.38      164.31     38.92 o 
  -3   3  14       50.82       74.44     31.74 o 
  -2   3  14      342.85      358.43     59.65 o 
  -1   3  14      374.41      446.21     48.31 o 
   0   3  14        9.87       20.97     14.22 o 
   1   3  14        8.68       14.03     10.94 o 
   2   3  14      556.89      420.35    116.21 o 
   3   3  14      187.55      120.71     35.76 o 
   4   3  14      511.95      475.84     31.26 o 
   5   3  14        0.85        3.59      8.48 o 
   6   3  14       50.06       42.51     15.43 o 
   7   3  14      186.24      221.40     62.26 o 
   8   3  14       96.66      161.88     57.50 o 
  -8   4  14      741.17      738.63     76.72 o 
  -7   4  14        0.68        2.29     12.15 o 
  -6   4  14      467.55      523.50     59.95 o 
  -5   4  14        8.45      -17.66     17.66 o 
  -4   4  14      252.64      222.60     48.43 o 
  -3   4  14      249.23      307.17     59.23 o 
  -2   4  14      263.40      276.48     54.30 o 
  -1   4  14       10.55       40.33     29.34 o 
   0   4  14     1380.39     1332.87    119.85 o 
   1   4  14        8.45       27.72     24.86 o 
   2   4  14      431.82      383.86     69.56 o 
   3   4  14      128.42       19.45     90.92 o 
   4   4  14      552.33      606.46     42.34 o 
   5   4  14       94.38      109.66     48.15 o 
   6   4  14      226.48      328.39     78.79 o 
   7   4  14       43.41       78.46     52.48 o 
  -7   5  14       82.53       17.33     41.25 o 
  -6   5  14      220.33      218.36     38.93 o 
  -5   5  14       49.56       47.19     22.84 o 
  -4   5  14        9.65       23.31     15.21 o 
  -3   5  14       36.31       32.91     18.03 o 
  -2   5  14      238.98      186.29     33.98 o 
  -1   5  14      268.35      275.62     58.49 o 
   0   5  14      182.74      129.87     44.58 o 
   1   5  14      158.37      179.00     50.55 o 
   2   5  14       20.37       22.04     22.53 o 
   3   5  14       89.47       95.28     30.00 o 
   4   5  14       45.70       49.14     34.22 o 
   5   5  14        1.15       29.05     23.83 o 
   6   5  14      193.44      282.97     76.68 o 
  -5   6  14      148.61      162.72     59.74 o 
  -4   6  14       25.32       35.69     17.31 o 
  -3   6  14      377.80      347.48     50.05 o 
  -2   6  14       44.81       47.39     19.72 o 
  -1   6  14      255.29      181.74     34.71 o 
   0   6  14      493.29      533.59     59.33 o 
   1   6  14        0.28       13.88     13.27 o 
   2   6  14      112.81      146.94     30.74 o 
   3   6  14       88.48      105.63     41.07 o 
   4   6  14        4.58       21.12     31.56 o 
   5   6  14       18.81       48.40     36.53 o 
  -3   7  14       80.38       41.33     24.04 o 
  -2   7  14        7.14       -3.93     31.56 o 
  -1   7  14       29.24       10.04     13.13 o 
   0   7  14      208.45      151.00     46.30 o 
   1   7  14        0.02       -0.82     18.10 o 
   2   7  14        3.62      -22.79     25.93 o 
  -9   1  15        0.76      -14.83     20.95 o 
  -8   1  15        7.08       20.31     15.44 o 
  -7   1  15       23.40       26.79     28.43 o 
  -6   1  15        0.78       -1.15     15.49 o 
  -5   1  15       26.47       31.72     20.24 o 
  -4   1  15      106.02      116.09     27.70 o 
  -3   1  15      119.16      181.50     37.09 o 
  -2   1  15       45.38       54.11     17.98 o 
  -1   1  15       38.51       34.58     12.09 o 
   0   1  15       42.32       51.00     17.39 o 
   1   1  15        1.26       26.69     16.96 o 
   2   1  15      255.85      298.84     33.84 o 
   3   1  15        7.01        2.21      9.19 o 
   4   1  15      157.86      181.81     26.98 o 
   5   1  15       26.55       26.06     13.91 o 
   6   1  15       12.72       25.29     14.00 o 
   7   1  15       56.30       53.73     19.23 o 
   8   1  15        0.21        0.08     15.21 o 
   9   1  15       11.87        3.87     15.43 o 
  -9   2  15        0.00       -2.17     16.11 o 
  -8   2  15      381.46      418.65     58.01 o 
  -7   2  15       23.82       97.20     46.23 o 
  -6   2  15      184.24      180.38     46.42 o 
  -5   2  15      188.86      138.37     42.82 o 
  -4   2  15      405.32      415.49     48.25 o 
  -3   2  15      256.61      226.51     36.82 o 
  -2   2  15      259.60      205.74     32.86 o 
  -1   2  15      145.41      109.75     23.70 o 
   0   2  15     1189.42     1293.44     61.55 o 
   1   2  15      125.14      138.46     24.98 o 
   2   2  15       92.87       75.86     20.34 o 
   3   2  15       23.54       22.56     10.35 o 
   4   2  15      212.70      230.97     31.60 o 
   5   2  15        1.00       -6.35     15.14 o 
   6   2  15       17.22        7.76      8.80 o 
   7   2  15      281.14      270.55     31.95 o 
   8   2  15      156.86      125.80     32.90 o 
  -9   3  15       33.76       10.38     33.32 o 
  -8   3  15      152.53      122.45     33.41 o 
  -7   3  15       39.24       40.04     18.27 o 
  -6   3  15       21.01       58.68     31.17 o 
  -5   3  15      244.72      265.73     54.43 o 
  -4   3  15      823.41      881.88     95.81 o 
  -3   3  15      159.07      159.36     43.56 o 
  -2   3  15       41.98       40.44     27.35 o 
  -1   3  15      314.10      335.20     43.38 o 
   0   3  15      512.29      608.08     56.17 o 
   1   3  15        0.14       -3.25     12.39 o 
   2   3  15        0.94       25.25     13.96 o 
   3   3  15      576.35      372.95    119.38 o 
   4   3  15       86.38       76.49     14.11 o 
   5   3  15       50.65       40.79     16.38 o 
   6   3  15       20.01       24.92     10.40 o 
   7   3  15      121.40      160.77     41.99 o 
   8   3  15        9.02        0.71     15.12 o 
  -8   4  15        7.54       18.64     16.53 o 
  -7   4  15       80.71       44.78     19.37 o 
  -6   4  15      332.46      288.27     46.73 o 
  -5   4  15      303.89      321.52     48.15 o 
  -4   4  15      151.44      175.60     47.80 o 
  -3   4  15       88.07       93.04     35.24 o 
  -2   4  15        8.33       38.90     23.82 o 
  -1   4  15       47.48       16.97     15.92 o 
   0   4  15      148.20      168.97     48.08 o 
   1   4  15       18.29       36.92     14.97 o 
   2   4  15      112.38      132.41     40.33 o 
   3   4  15      131.47      153.60     26.29 o 
   4   4  15       93.47      120.21     44.00 o 
   5   4  15      102.59       91.66     56.74 o 
   6   4  15        0.44       -5.29     14.99 o 
   7   4  15       39.52       52.12     30.15 o 
  -7   5  15       19.17       18.68     31.83 o 
  -6   5  15        2.61       61.88     25.61 o 
  -5   5  15       35.82       47.88     20.66 o 
  -4   5  15       17.48        8.65     14.19 o 
  -3   5  15       90.20       59.39     20.83 o 
  -2   5  15       16.38       16.60     18.38 o 
  -1   5  15      155.84       80.80     32.61 o 
   0   5  15       49.53       72.24     36.15 o 
   1   5  15        1.86       -3.60     21.91 o 
   2   5  15       59.56       40.81     25.89 o 
   3   5  15        0.56       65.16     37.16 o 
   4   5  15        0.78        8.13     42.82 o 
   5   5  15       26.98       24.78     21.08 o 
   6   5  15       21.92       78.73     39.32 o 
  -5   6  15       15.02       26.77     17.01 o 
  -4   6  15        6.67      -13.40     19.48 o 
  -3   6  15        1.22        0.57     13.69 o 
  -2   6  15        0.09      -14.31     14.31 o 
  -1   6  15       34.02       36.17     20.22 o 
   0   6  15        3.79        0.61     13.33 o 
   1   6  15       96.39       79.06     31.34 o 
   2   6  15        7.44       -0.26      8.65 o 
   3   6  15       26.76      104.54     40.15 o 
   4   6  15      245.24      370.41     80.65 o 
  -1   7  15       15.64       62.12     23.73 o 
   0   7  15        3.15       -3.92     54.69 o 
  -7   0  16       32.35        7.58     25.15 o 
  -6   0  16        1.27       16.12     28.12 o 
  -5   0  16        5.26       30.06     26.83 o 
  -4   0  16       32.48       23.94     19.23 o 
  -3   0  16      507.55      424.13     68.34 o 
  -2   0  16      898.94      877.27     96.17 o 
  -1   0  16     2832.08     2662.10    157.28 o 
   0   0  16       25.50       77.36     33.54 o 
   1   0  16      179.90      296.45     52.51 o 
   2   0  16       34.74       23.88     44.40 o 
   3   0  16      636.23      659.20     74.74 o 
   4   0  16      119.93      102.96     33.07 o 
   5   0  16        2.29       10.20     16.56 o 
   6   0  16      160.21      214.35     42.07 o 
   7   0  16        3.15       -5.36     22.15 o 
   8   0  16      162.20      252.86     51.59 o 
  -9   1  16      175.00      142.70     54.33 o 
  -8   1  16      136.23      118.62     44.69 o 
  -7   1  16       65.59       82.66     36.62 o 
  -6   1  16      117.09       74.42     25.13 o 
  -5   1  16       19.64        0.75     19.74 o 
  -4   1  16      993.90     1050.56     78.47 o 
  -3   1  16      206.47      228.78     36.86 o 
  -2   1  16      403.90      410.35     46.69 o 
  -1   1  16      167.93      180.15     29.66 o 
   0   1  16      140.08      145.08     27.71 o 
   1   1  16      389.67      411.73     34.97 o 
   2   1  16      147.71      120.67     24.66 o 
   3   1  16      486.20      424.00     42.52 o 
   4   1  16     1071.51     1054.65     67.65 o 
   5   1  16      223.37      259.97     65.46 o 
   6   1  16      250.61      247.71     32.67 o 
   7   1  16        0.53        5.17     10.58 o 
   8   1  16      555.40      510.84     76.28 o 
  -9   2  16      167.13      142.79     36.73 o 
  -8   2  16        0.73        4.11     14.82 o 
  -7   2  16       65.66       98.81     38.56 o 
  -6   2  16        3.76       -1.29     14.11 o 
  -5   2  16       15.91       87.63     36.27 o 
  -4   2  16       20.41       19.22     39.19 o 
  -3   2  16      529.85      574.37     58.38 o 
  -2   2  16      786.77      675.33     60.47 o 
  -1   2  16      518.87      540.35     53.97 o 
   0   2  16        5.67      -13.08     16.78 o 
   1   2  16       28.67       28.11     12.10 o 
   2   2  16      138.12      110.70     24.50 o 
   3   2  16        3.05        4.24      9.63 o 
   4   2  16      141.41      100.85     20.83 o 
   5   2  16       38.01       17.98     12.06 o 
   6   2  16        0.19      -11.52     12.36 o 
   7   2  16        1.05      -12.33     29.06 o 
   8   2  16      517.87      608.22     89.65 o 
  -8   3  16       77.55       12.56     18.71 o 
  -7   3  16      285.02      258.36     52.85 o 
  -6   3  16       46.63       34.37     23.07 o 
  -5   3  16      498.74      635.74     86.72 o 
  -4   3  16      297.62      339.70     63.82 o 
  -3   3  16       67.62       23.46     21.06 o 
  -2   3  16      420.66      423.99     70.56 o 
  -1   3  16      397.29      360.46     83.25 o 
   0   3  16        0.87        7.78     14.23 o 
   1   3  16      430.50      404.01     35.84 o 
   2   3  16       25.41        8.73     17.77 o 
   3   3  16     2584.89     2553.80    166.76 o 
   4   3  16      330.00      294.36     43.97 o 
   5   3  16       16.33       13.93     16.05 o 
   6   3  16      192.93      262.81     64.71 o 
   7   3  16      488.15      604.06    109.87 o 
   8   3  16       18.95       10.39     19.89 o 
  -8   4  16      157.14      155.12     44.74 o 
  -7   4  16        7.54       22.18     15.61 o 
  -6   4  16       36.36       70.67     23.16 o 
  -5   4  16        0.75       30.50     29.16 o 
  -4   4  16      353.90      264.85     55.58 o 
  -3   4  16       50.17       10.87     15.28 o 
  -2   4  16       58.92       31.81     22.64 o 
  -1   4  16        8.62       21.23     24.47 o 
   0   4  16      123.75      129.99     44.01 o 
   1   4  16       14.94       -2.49     16.55 o 
   2   4  16       52.18       48.82     16.59 o 
   3   4  16       11.54       31.90     30.69 o 
   4   4  16       64.91       25.22     21.89 o 
   5   4  16       46.84       58.79     32.83 o 
   6   4  16        0.05        5.18     25.59 o 
   7   4  16      153.28      239.90     47.12 o 
  -6   5  16        0.35       21.63     16.02 o 
  -5   5  16      183.35      168.03     44.83 o 
  -4   5  16      175.66      151.38     33.56 o 
  -3   5  16       85.62       67.76     45.57 o 
  -2   5  16      530.67      551.27     85.22 o 
  -1   5  16       15.39        2.84     18.40 o 
   0   5  16       95.23      113.90     37.81 o 
   1   5  16       84.99       67.40     33.50 o 
   2   5  16      407.38      401.78     78.94 o 
   3   5  16       92.30       87.37     40.43 o 
   4   5  16      214.68      209.56     59.87 o 
   5   5  16      315.24      454.07     64.23 o 
   6   5  16      233.02      211.47     59.67 o 
  -4   6  16        0.62      -17.80     17.80 o 
  -3   6  16        3.01       -3.08     12.59 o 
  -2   6  16        7.20       29.93     18.66 o 
  -1   6  16       99.67       73.37     24.62 o 
   0   6  16        3.38        4.77     15.13 o 
   1   6  16        7.50        1.06     16.57 o 
   2   6  16       23.49       45.00     19.01 o 
   3   6  16       33.50        1.52     26.89 o 
   4   6  16        2.29       -5.82     19.36 o 
  -9   1  17      121.91      101.49     48.03 o 
  -8   1  17       41.44      110.92     46.20 o 
  -7   1  17        5.61       20.87     18.88 o 
  -6   1  17        0.37       12.39     15.23 o 
  -5   1  17        4.74       18.26     15.43 o 
  -4   1  17       40.49       37.47     15.25 o 
  -3   1  17      172.11      265.57     40.16 o 
  -2   1  17      142.70      147.20     52.72 o 
  -1   1  17      369.72      422.60     46.78 o 
   0   1  17      144.19      125.91     36.89 o 
   1   1  17      149.85      132.01     28.27 o 
   2   1  17       96.98      139.45     33.11 o 
   3   1  17      169.33      107.33     44.83 o 
   4   1  17       93.57       90.19     21.66 o 
   5   1  17        4.39       15.53     12.85 o 
   6   1  17       60.37       87.34     21.99 o 
   7   1  17      138.78       85.85     66.49 o 
   8   1  17       70.34      102.98     35.50 o 
  -9   2  17      149.28      115.28     35.20 o 
  -8   2  17      231.20      205.17     43.20 o 
  -7   2  17       21.43       22.39     27.62 o 
  -6   2  17      153.09       90.31     36.11 o 
  -5   2  17     1114.38     1253.62     93.72 o 
  -4   2  17       49.89       58.33     26.35 o 
  -3   2  17       33.20       20.39     13.18 o 
  -2   2  17        5.78        9.66     22.57 o 
  -1   2  17      107.82      146.80     46.90 o 
   0   2  17      213.34      199.01     39.49 o 
   1   2  17      288.76      362.57     98.21 o 
   2   2  17       62.97       66.72     12.88 o 
   3   2  17       60.60       63.66     14.40 o 
   4   2  17       77.62       55.53     18.03 o 
   5   2  17       41.57       56.02     15.65 o 
   6   2  17        4.47      -12.18     12.18 o 
   7   2  17      231.79      232.74     53.53 o 
   8   2  17      254.38      279.34     63.32 o 
  -8   3  17       50.15       50.46     19.49 o 
  -7   3  17        0.10       -2.62     15.01 o 
  -6   3  17      363.93      327.95     65.79 o 
  -5   3  17      949.80      934.45    109.13 o 
  -4   3  17      186.96      148.28     48.49 o 
  -3   3  17        8.10       20.89     22.98 o 
  -2   3  17        5.28       -4.18     14.39 o 
  -1   3  17      899.73      790.85     69.15 o 
   0   3  17      313.68      367.39     45.83 o 
   1   3  17       36.94       58.74     20.38 o 
   2   3  17     3031.22     3007.80     98.18 o 
   3   3  17     1093.78     1029.86     75.79 o 
   4   3  17      266.90      250.93     35.43 o 
   5   3  17        0.56       -1.29      8.97 o 
   6   3  17       18.33      -23.45     23.51 o 
   7   3  17      304.29      287.68     64.95 o 
  -7   4  17        0.21        9.28     14.37 o 
  -6   4  17      112.22       79.02     42.64 o 
  -5   4  17       40.01       58.73     29.57 o 
  -4   4  17       75.83      104.09     35.86 o 
  -3   4  17      111.28      109.31     43.03 o 
  -2   4  17      358.69      319.28     62.38 o 
  -1   4  17      793.72      783.87     97.85 o 
   0   4  17        3.31       -6.61     16.25 o 
   1   4  17        0.79        8.30     23.60 o 
   2   4  17       29.21       18.22     20.12 o 
   3   4  17     1034.07      944.67    113.23 o 
   4   4  17      499.68      449.58     83.58 o 
   5   4  17       21.24       48.79     36.79 o 
   6   4  17        0.68       32.62     24.81 o 
  -6   5  17       46.09       24.44     30.55 o 
  -5   5  17        5.34      -16.18     16.18 o 
  -4   5  17        1.67      -12.37     17.00 o 
  -3   5  17       32.47       36.14     16.82 o 
  -2   5  17        1.71      -11.58     14.54 o 
  -1   5  17      168.69      116.47     44.11 o 
   0   5  17        0.52        6.54     19.86 o 
   1   5  17       52.41       60.86     35.43 o 
   2   5  17       88.43      195.32     57.67 o 
   3   5  17       14.43       62.82     32.18 o 
   4   5  17       63.65       85.74     39.29 o 
   5   5  17        5.28       -8.01     21.76 o 
  -4   6  17        2.06        3.97     15.45 o 
  -3   6  17       71.30       59.85     25.21 o 
  -2   6  17       79.13       79.21     27.54 o 
  -1   6  17       71.57       33.12     16.65 o 
   0   6  17        0.56       20.87     17.28 o 
   1   6  17       21.17       29.51     14.38 o 
   2   6  17        0.05       29.72     16.98 o 
   3   6  17       27.47       17.67     15.57 o 
  -8   0  18        9.68        4.67     19.23 o 
  -7   0  18       28.08       60.70     39.40 o 
  -6   0  18      369.55      470.52     85.55 o 
  -5   0  18      249.33      166.08     51.19 o 
  -4   0  18      881.69      952.68    113.78 o 
  -3   0  18      113.75      104.42     32.37 o 
  -2   0  18       21.29      -16.94     23.85 o 
  -1   0  18     2411.92     2624.72    167.98 o 
   0   0  18      176.31      139.53     40.20 o 
   1   0  18     1395.90     1628.48    125.27 o 
   2   0  18     1322.85     1289.73    113.87 o 
   3   0  18      156.26      169.92     42.55 o 
   4   0  18      180.76      211.27     47.38 o 
   5   0  18        0.07      -16.31     20.02 o 
   6   0  18      192.28      272.20     51.68 o 
   7   0  18      511.35      495.33     70.74 o 
   8   0  18       78.54      117.69     37.53 o 
  -9   1  18      122.29      100.64     42.82 o 
  -8   1  18       16.36       15.93     15.01 o 
  -7   1  18       19.04       25.94     22.92 o 
  -6   1  18       14.34       24.79     22.86 o 
  -5   1  18      795.89      795.14     76.34 o 
  -4   1  18      103.90       91.76     25.16 o 
  -3   1  18      672.55      730.43     67.95 o 
  -2   1  18        7.07       -4.09     17.87 o 
  -1   1  18      184.34      191.04     33.28 o 
   0   1  18        8.08       27.29     17.02 o 
   1   1  18      317.17      366.10     50.43 o 
   2   1  18       83.49       65.49     19.29 o 
   3   1  18      122.50       88.27     20.62 o 
   4   1  18       83.47       78.35     20.59 o 
   5   1  18        0.28        3.61     34.56 o 
   6   1  18      611.58      636.57     56.24 o 
   7   1  18       38.26       35.96     16.13 o 
   8   1  18       15.64       28.19     18.55 o 
  -8   2  18       27.87       20.73     28.20 o 
  -7   2  18       31.02       38.39     32.10 o 
  -6   2  18      554.34      727.40    101.14 o 
  -5   2  18       24.97       39.95     20.20 o 
  -4   2  18        4.18       32.90     20.60 o 
  -3   2  18      245.67      407.97     99.10 o 
  -2   2  18      324.54      358.15     69.97 o 
  -1   2  18      617.37      533.95     57.47 o 
   0   2  18      260.13      301.85     42.21 o 
   1   2  18     1180.84     1222.78     91.92 o 
   2   2  18      584.15      582.62     56.50 o 
   3   2  18       62.23       66.23     19.20 o 
   4   2  18       54.77       67.18     20.24 o 
   5   2  18        1.40       21.61     19.67 o 
   6   2  18      195.14      214.98     32.04 o 
   7   2  18      440.97      700.61     96.92 o 
  -8   3  18      136.75      227.77     46.24 o 
  -7   3  18       85.57      183.56     54.67 o 
  -6   3  18      457.01      534.57     87.48 o 
  -5   3  18       58.42      112.94     47.48 o 
  -4   3  18      538.53      479.11     77.34 o 
  -3   3  18      150.95      205.64     54.27 o 
  -2   3  18       78.02       71.22     36.06 o 
  -1   3  18      368.17      327.59     45.29 o 
   0   3  18      664.08      681.39     71.15 o 
   1   3  18       74.74       48.65     21.96 o 
   2   3  18      370.73      349.15     52.60 o 
   3   3  18       34.18       72.86     20.39 o 
   4   3  18       51.67       14.94     18.55 o 
   5   3  18       91.63       91.99     41.19 o 
   6   3  18       16.97        1.63     25.41 o 
   7   3  18      526.00      647.26    102.39 o 
  -7   4  18        1.26        9.85     14.14 o 
  -6   4  18       68.50       68.36     33.13 o 
  -5   4  18       42.85       59.31     30.51 o 
  -4   4  18       28.27       16.77     25.33 o 
  -3   4  18      157.29       93.20     38.32 o 
  -2   4  18       11.63       24.40     20.26 o 
  -1   4  18        1.27      -20.71     20.71 o 
   0   4  18     1049.69     1021.42    114.56 o 
   1   4  18      126.03      103.32     36.26 o 
   2   4  18      363.20      428.91     77.03 o 
   3   4  18      164.75      260.14     64.52 o 
   4   4  18      129.04      139.60     45.02 o 
   5   4  18      222.25      275.97     67.17 o 
   6   4  18       51.83       64.55     40.84 o 
  -5   5  18      254.13      182.02     39.54 o 
  -4   5  18       13.58       21.97     15.12 o 
  -3   5  18       39.98      -25.17     31.13 o 
  -2   5  18       28.94       51.08     31.20 o 
  -1   5  18        1.51       53.77     27.48 o 
   0   5  18       32.16       49.91     31.63 o 
   1   5  18       54.60       44.54     27.54 o 
   2   5  18       58.30       28.90     18.01 o 
   3   5  18       22.52       -0.89     26.52 o 
   4   5  18        8.64      -28.40     28.40 o 
  -3   6  18       29.09       55.07     32.46 o 
  -2   6  18        1.66      -13.63     28.33 o 
  -1   6  18       11.30        1.53     19.83 o 
   0   6  18      157.56      191.68     37.76 o 
   1   6  18       91.02       68.52     24.00 o 
   2   6  18        1.30        9.25     11.79 o 
  -8   1  19       48.68      100.64     44.90 o 
  -7   1  19        0.14      -19.45     19.45 o 
  -6   1  19       71.21       36.09     20.45 o 
  -5   1  19        1.36       17.44     20.12 o 
  -4   1  19       70.81       63.70     18.76 o 
  -3   1  19       20.03       32.64     22.55 o 
  -2   1  19       16.24        6.26     16.15 o 
  -1   1  19       41.29       41.60     20.27 o 
   0   1  19        2.63       17.44     14.95 o 
   1   1  19      101.00      116.29     26.79 o 
   2   1  19       33.66       40.14     13.57 o 
   3   1  19        8.86        4.69     13.94 o 
   4   1  19        0.18      -11.11     11.11 o 
   5   1  19        2.48       -5.73     11.95 o 
   6   1  19        1.81        1.84     11.42 o 
   7   1  19        0.52       12.56     19.05 o 
  -8   2  19        0.00      -18.61     18.61 o 
  -7   2  19      212.03      156.40     53.79 o 
  -6   2  19      482.92      481.93     86.87 o 
  -5   2  19      583.38      551.27     65.90 o 
  -4   2  19        3.00        9.02     17.35 o 
  -3   2  19       41.09       45.46     29.50 o 
  -2   2  19       53.00       36.49     16.98 o 
  -1   2  19       78.89       57.48     21.98 o 
   0   2  19      327.39      288.54     42.05 o 
   1   2  19       39.45       29.45     15.95 o 
   2   2  19      878.22      840.46     68.36 o 
   3   2  19       91.80       72.06     18.82 o 
   4   2  19       71.73       87.70     23.89 o 
   5   2  19        3.27      -12.18     12.18 o 
   6   2  19       67.46       57.39     22.70 o 
   7   2  19      151.21       85.32     38.66 o 
  -7   3  19      128.04      126.94     46.64 o 
  -6   3  19        8.66       -8.81     17.75 o 
  -5   3  19      130.22      149.14     49.94 o 
  -4   3  19      143.96       80.49     31.31 o 
  -3   3  19       23.10       22.98     13.98 o 
  -2   3  19      366.42      386.26     51.31 o 
  -1   3  19      845.92      922.42     78.63 o 
   0   3  19       62.10       84.27     28.31 o 
   1   3  19      201.86      252.17     40.81 o 
   2   3  19      143.66      133.83     27.91 o 
   3   3  19        5.19       18.70     21.91 o 
   4   3  19       29.78       26.45     15.20 o 
   5   3  19      113.33       63.54     18.29 o 
   6   3  19      234.98      221.09     58.41 o 
  -6   4  19       48.48       45.65     23.54 o 
  -5   4  19      393.47      390.40     74.64 o 
  -4   4  19       44.65       42.66     26.38 o 
  -3   4  19       76.90       66.28     28.88 o 
  -2   4  19      410.66      326.01     65.10 o 
  -1   4  19      120.90      112.80     43.41 o 
   0   4  19       15.72       16.17     25.40 o 
   1   4  19        5.40       16.85     21.15 o 
   2   4  19       89.66       36.76     18.86 o 
   3   4  19       62.48       78.63     34.02 o 
   4   4  19        0.80       32.19     27.05 o 
   5   4  19        9.04       -2.69     25.78 o 
  -5   5  19      446.72      490.25     63.83 o 
  -4   5  19        8.59       16.93     23.81 o 
  -3   5  19       37.84       33.87     26.39 o 
  -2   5  19        1.29       36.44     29.80 o 
  -1   5  19       39.95       47.69     25.57 o 
   0   5  19       32.99       45.66     27.98 o 
   1   5  19      124.85      175.73     54.71 o 
   2   5  19       26.03       96.43     43.57 o 
   3   5  19       48.52       -0.53     21.31 o 
   4   5  19       80.04       81.64     40.70 o 
  -1   6  19        2.90       13.55     15.61 o 
   0   6  19       94.67      102.71     43.28 o 
  -8   0  20      101.60      100.57     47.32 o 
  -7   0  20       56.56      107.85     48.18 o 
  -6   0  20      131.46      139.55     54.99 o 
  -5   0  20       35.94       62.42     33.25 o 
  -4   0  20      209.59      253.54     60.04 o 
  -3   0  20      101.92       95.79     38.21 o 
  -2   0  20      523.74      452.78     78.94 o 
  -1   0  20      250.86      246.28     57.82 o 
   0   0  20       56.92       35.08     22.31 o 
   1   0  20        4.73       25.46     20.55 o 
   2   0  20        2.24       -4.23     11.93 o 
   3   0  20        1.60       77.13     34.05 o 
   4   0  20       27.87       56.53     27.82 o 
   5   0  20       18.47       30.46     20.17 o 
   6   0  20      120.22      104.00     39.62 o 
   7   0  20       36.43      122.36     36.46 o 
  -8   1  20      158.03      269.98     72.28 o 
  -7   1  20      101.69       67.38     38.64 o 
  -6   1  20       37.72       16.75     15.22 o 
  -5   1  20       22.74       37.29     19.53 o 
  -4   1  20      144.65      182.10     36.36 o 
  -3   1  20      669.25      657.32    129.04 o 
  -2   1  20      127.50      128.78     30.40 o 
  -1   1  20      593.98      664.89     64.03 o 
   0   1  20     1582.68     1750.20    103.10 o 
   1   1  20       66.12      105.66     44.37 o 
   2   1  20       58.63       40.98     16.37 o 
   3   1  20       66.23       71.40     19.13 o 
   4   1  20      179.00      243.16     36.68 o 
   5   1  20      169.97      238.15     37.04 o 
   6   1  20       60.25       39.85     14.94 o 
   7   1  20       34.70        7.61     12.13 o 
  -7   2  20      297.86      419.64     85.65 o 
  -6   2  20      136.98      223.50     58.57 o 
  -5   2  20        0.41       -3.78     16.53 o 
  -4   2  20       86.14       40.59     18.12 o 
  -3   2  20      116.63       90.86     25.37 o 
  -2   2  20        1.78      -10.00     15.60 o 
  -1   2  20      493.03      548.37     60.17 o 
   0   2  20       31.05       46.63     21.47 o 
   1   2  20      131.34      120.85     28.04 o 
   2   2  20       12.71       -9.19     16.66 o 
   3   2  20       88.39       77.33     21.74 o 
   4   2  20       50.85       19.35     37.36 o 
   5   2  20       80.82       95.29     25.51 o 
   6   2  20        0.63       -1.98     13.54 o 
  -7   3  20       27.82       30.77     31.81 o 
  -6   3  20      232.12      280.27     69.77 o 
  -5   3  20       21.69        7.71     18.17 o 
  -4   3  20        1.39       63.02     27.57 o 
  -3   3  20       96.75      157.79     33.10 o 
  -2   3  20      732.40      651.46     69.28 o 
  -1   3  20       65.31       85.93     27.53 o 
   0   3  20       25.20       29.14     14.87 o 
   1   3  20      208.53      180.01     34.06 o 
   2   3  20      135.86      254.88     93.27 o 
   3   3  20      195.79      272.84     41.23 o 
   4   3  20      123.11      113.61     26.70 o 
   5   3  20      113.17      150.05     29.92 o 
   6   3  20      236.74      333.30     72.08 o 
  -6   4  20      295.83      188.77     57.80 o 
  -5   4  20       15.14       29.71     19.54 o 
  -4   4  20       98.50      129.50     47.30 o 
  -3   4  20        2.28      -10.78     27.96 o 
  -2   4  20        5.53       57.43     39.57 o 
  -1   4  20      175.30      121.10     44.38 o 
   0   4  20       21.73       35.47     21.73 o 
   1   4  20        9.87       46.21     29.89 o 
   2   4  20        0.26      -23.38     23.38 o 
   3   4  20       19.90       -4.00     21.97 o 
   4   4  20       84.90      148.27     47.78 o 
   5   4  20      145.20      194.05     54.94 o 
  -4   5  20      148.59      156.39     49.20 o 
  -3   5  20        5.08       25.86     28.48 o 
  -2   5  20        3.39       66.31     34.35 o 
  -1   5  20      103.75       67.88     39.55 o 
   0   5  20       46.09       54.49     34.65 o 
   1   5  20      467.00      533.15     93.45 o 
   2   5  20        0.51       -5.22     35.05 o 
   3   5  20      345.72      414.98     85.91 o 
  -7   1  21        5.52      -18.77     18.77 o 
  -6   1  21        8.27       -1.14     16.67 o 
  -5   1  21      202.61      244.88     47.25 o 
  -4   1  21       64.94       76.05     25.47 o 
  -3   1  21        6.57       20.18     14.14 o 
  -2   1  21        1.11       30.58     19.36 o 
  -1   1  21      298.88      321.82     46.81 o 
   0   1  21      256.88      307.90     45.31 o 
   1   1  21        5.21        4.61     13.99 o 
   2   1  21        0.89       -5.18     11.76 o 
   3   1  21        0.08       15.86     15.48 o 
   4   1  21       60.66       76.41     24.10 o 
   5   1  21      134.18      124.46     26.36 o 
   6   1  21       22.23       45.93     47.12 o 
  -7   2  21        2.88       -2.27     17.77 o 
  -6   2  21        0.04      -14.11     32.90 o 
  -5   2  21      249.36      268.84     47.35 o 
  -4   2  21       79.83       96.64     32.23 o 
  -3   2  21        3.08       -9.13     14.68 o 
  -2   2  21       99.06       32.69     22.03 o 
  -1   2  21      326.31      309.28     48.43 o 
   0   2  21      132.33      172.22     34.35 o 
   1   2  21       36.05       43.98     26.23 o 
   2   2  21       90.15      100.54     27.66 o 
   3   2  21      338.01      350.30     47.64 o 
   4   2  21       52.42       91.98     27.02 o 
   5   2  21        1.01      -18.40     18.40 o 
   6   2  21       46.57       30.90     19.83 o 
  -6   3  21       30.06      -15.77     29.59 o 
  -5   3  21       12.20      -26.73     26.73 o 
  -4   3  21       14.90       32.35     24.62 o 
  -3   3  21        9.28       13.25     19.56 o 
  -2   3  21      451.95      479.12     60.72 o 
  -1   3  21       22.27       13.12     27.13 o 
   0   3  21       63.34       39.40     18.86 o 
   1   3  21        2.73       33.76     16.19 o 
   2   3  21        1.27       18.80     15.25 o 
   3   3  21      130.57       87.80     23.79 o 
   4   3  21        8.54       46.46     17.29 o 
   5   3  21        0.09       -5.41     17.77 o 
  -5   4  21       63.54       57.67     37.93 o 
  -4   4  21        7.50      -18.33     18.33 o 
  -3   4  21       23.43       21.43     16.68 o 
  -2   4  21        0.74       13.85     25.67 o 
  -1   4  21      267.09      330.48     72.26 o 
   0   4  21      248.50      278.53     67.55 o 
   1   4  21        7.50      -16.67     24.12 o 
   2   4  21       15.98       32.32     23.39 o 
   3   4  21        7.61       -5.68     15.89 o 
   4   4  21       43.43       40.79     28.68 o 
  -3   5  21       11.88      -30.07     30.07 o 
  -2   5  21        4.20        0.13     22.30 o 
  -1   5  21       77.47      106.88     42.97 o 
   0   5  21        0.14       31.17     28.19 o 
   1   5  21        7.98       54.78     34.02 o 
   2   5  21      164.35      122.13     47.91 o 
  -7   0  22        4.03       10.06     22.33 o 
  -6   0  22        1.34       18.62     29.02 o 
  -5   0  22        8.93       10.24     26.12 o 
  -4   0  22        2.13        8.97     30.59 o 
  -3   0  22      110.97      209.55     61.64 o 
  -2   0  22      198.20      201.78     60.21 o 
  -1   0  22      183.53      202.87     54.37 o 
   0   0  22        0.84       -4.64     15.12 o 
   1   0  22      216.21      182.22     50.17 o 
   2   0  22      245.43      286.27     60.56 o 
   3   0  22       14.78       23.59     19.94 o 
   4   0  22       97.74       90.54     35.09 o 
   5   0  22       75.71       85.79     34.54 o 
   6   0  22       17.90       27.66     20.14 o 
  -7   1  22       30.55       17.28     38.82 o 
  -6   1  22        1.94       18.99     21.04 o 
  -5   1  22      412.90      402.43     60.51 o 
  -4   1  22       17.02        3.87     17.79 o 
  -3   1  22       65.24       51.60     43.96 o 
  -2   1  22        6.60       -4.48     13.83 o 
  -1   1  22        3.39       15.94     14.56 o 
   0   1  22        8.66       11.98     15.66 o 
   1   1  22        1.01      -11.73     11.73 o 
   2   1  22        3.03        4.28     14.57 o 
   3   1  22      306.22      316.48     45.74 o 
   4   1  22       81.90      138.82     30.84 o 
   5   1  22       91.56       69.42     23.13 o 
   6   1  22        5.84       10.18     12.66 o 
  -6   2  22       51.66       20.85     26.34 o 
  -5   2  22       76.48       63.16     29.97 o 
  -4   2  22       64.15       54.34     43.12 o 
  -3   2  22       37.91       36.89     46.89 o 
  -2   2  22       50.20       73.01     25.18 o 
  -1   2  22       67.78       71.30     23.03 o 
   0   2  22      116.48      102.63     62.24 o 
   1   2  22       16.64        7.73     14.47 o 
   2   2  22     1030.27     1163.14    171.38 o 
   3   2  22        0.89       39.24     20.01 o 
   4   2  22        3.88        3.22      9.21 o 
   5   2  22       94.19      160.85     57.37 o 
  -5   3  22        1.11       68.57     43.59 o 
  -4   3  22      103.62       55.71     32.81 o 
  -3   3  22      101.87       91.63     32.66 o 
  -2   3  22      124.99       76.48     24.24 o 
  -1   3  22      124.10       64.56     45.62 o 
   0   3  22       39.69       25.01     15.42 o 
   1   3  22       72.72       99.85     43.26 o 
   2   3  22       92.16       98.28     28.28 o 
   3   3  22      153.33      154.63     49.69 o 
   4   3  22      227.38      147.63     32.68 o 
  -4   4  22       11.99       -5.22     22.93 o 
  -3   4  22       85.25       73.28     36.81 o 
  -2   4  22       56.72       55.24     27.93 o 
  -1   4  22        0.01       52.19     40.90 o 
   0   4  22      283.43      281.51     67.85 o 
   1   4  22       36.00       74.77     37.99 o 
   2   4  22       27.23       47.72     31.93 o 
   3   4  22      240.28      343.28     76.00 o 
  -6   1  23       95.87      149.52     39.65 o 
  -5   1  23       10.76       -7.69     13.91 o 
  -4   1  23       11.08       47.27     53.09 o 
  -3   1  23        0.00       10.20     15.34 o 
  -2   1  23      123.59      120.10     44.05 o 
  -1   1  23        7.23       -6.08     16.28 o 
   0   1  23       23.57       25.50     20.49 o 
   1   1  23        3.10        4.39     11.44 o 
   2   1  23       22.91       30.61     30.55 o 
   3   1  23        1.29        0.22     21.11 o 
   4   1  23        0.43       13.42     14.91 o 
   5   1  23        0.51        3.61     10.12 o 
  -6   2  23      369.59      437.20     89.57 o 
  -5   2  23      717.84      677.72     79.16 o 
  -4   2  23        0.00       19.76     23.59 o 
  -3   2  23        8.67        5.19     15.02 o 
  -2   2  23       17.92       -4.02     37.68 o 
  -1   2  23       19.76        0.64     15.08 o 
   0   2  23       66.78       48.36     20.63 o 
   1   2  23      111.04      127.68     37.22 o 
   2   2  23      919.94      929.80     80.03 o 
   3   2  23      584.53      602.58     64.93 o 
   4   2  23        8.90       29.79     18.27 o 
  -5   3  23      243.95      203.77     62.50 o 
  -4   3  23      184.48       36.03     29.35 o 
  -3   3  23        1.03        2.09     13.12 o 
  -2   3  23        1.55      -22.52     22.52 o 
  -1   3  23        8.83       45.16     35.59 o 
   0   3  23       97.46      100.02     29.15 o 
   1   3  23       48.78        6.52     12.35 o 
   2   3  23        1.01        2.91     13.72 o 
   3   3  23       47.55       46.47     24.12 o 
   4   3  23       38.80       39.83     26.49 o 
  -3   4  23      208.21      194.22     59.78 o 
  -2   4  23       40.66      -25.57     33.88 o 
  -1   4  23      483.27      544.59     93.93 o 
   0   4  23      114.74      141.06     53.06 o 
   1   4  23        8.82       67.18     42.07 o 
   2   4  23      136.68       96.52     42.02 o 
  -5   0  24       98.55      185.25     62.48 o 
  -4   0  24      268.13      334.02     77.04 o 
  -3   0  24       42.22       50.51     35.74 o 
  -2   0  24      891.54      926.82    123.19 o 
  -1   0  24      224.22      218.44     59.63 o 
   0   0  24      176.63      173.83     48.22 o 
   1   0  24        3.10      -31.59     33.11 o 
   2   0  24      305.34      291.02     64.51 o 
   3   0  24       11.74        1.35     19.97 o 
   4   0  24      245.72      224.30     57.15 o 
  -5   1  24      202.71      260.53     52.07 o 
  -4   1  24        2.12       49.54     25.67 o 
  -3   1  24        9.48       19.56     14.38 o 
  -2   1  24      124.36      121.55     31.42 o 
  -1   1  24       94.94      102.22     32.35 o 
   0   1  24      291.79      324.63     50.43 o 
   1   1  24       19.25       29.45     17.41 o 
   2   1  24      212.15      201.23     39.88 o 
   3   1  24      239.65      273.78     44.29 o 
   4   1  24       17.48       69.70     25.23 o 
  -5   2  24      291.00      340.72     58.93 o 
  -4   2  24       24.19      -17.31     53.76 o 
  -3   2  24       44.19        5.47     52.92 o 
  -2   2  24       25.49       50.55     34.41 o 
  -1   2  24      110.72      111.91     32.64 o 
   0   2  24        0.74        2.09     14.38 o 
   1   2  24      181.48      220.91     40.31 o 
   2   2  24        0.56        5.10     23.88 o 
   3   2  24      119.62      132.08     31.97 o 
   4   2  24       24.31       43.37     18.85 o 
  -4   3  24      111.82      170.03     58.77 o 
  -3   3  24       71.69       91.20     31.93 o 
  -2   3  24       92.93       47.17     26.28 o 
  -1   3  24        4.27       38.83     23.04 o 
   0   3  24       10.96      -13.62     15.33 o 
   1   3  24        0.41        8.14     47.80 o 
   2   3  24      278.96      317.18     79.57 o 
  -4   1  25        2.40        8.29     33.78 o 
  -3   1  25        0.04       33.21     26.36 o 
  -2   1  25        0.83        0.45     23.92 o 
  -1   1  25        1.07       12.39     17.54 o 
   0   1  25        6.63       18.25     18.49 o 
   1   1  25       46.93       50.99     24.29 o 
   2   1  25        2.89        6.29     15.76 o 
   3   1  25       61.60       42.24     28.90 o 
  -4   2  25        5.34       14.26     13.97 o 
  -3   2  25        7.35        6.71     30.38 o 
  -2   2  25        2.24       59.01     26.67 o 
  -1   2  25       10.74       -1.48     16.70 o 
   0   2  25       99.01      112.18     33.26 o 
   1   2  25       41.53       52.86     25.03 o 
   2   2  25      222.53      276.94     57.20 o 
  -2   3  25       43.22       62.70     28.36 o 
  -1   3  25       21.12       50.18     26.59 o 
   0   3  25        1.49       36.67     21.64 o 
   1   3  25        0.65        6.88     15.19 o 
  -3   0  26      201.32      231.68     67.40 o 
  -2   0  26       21.85       -4.04     17.70 o 
  -1   0  26      390.19      404.91     86.69 o 
   0   0  26      382.97      454.00     89.56 o 
   1   0  26       33.21       53.07     32.29 o 
   2   0  26       63.59       91.77     36.77 o 
  -3   1  26       58.33       30.01     13.08 o 
  -2   1  26       92.04      129.10     33.83 o 
  -1   1  26       27.29       20.39     16.80 o 
   0   1  26      308.89      359.00     85.68 o 
   1   1  26       31.27       94.38     41.93 o 
   2   1  26       49.88       90.76     25.22 o 
  -2   2  26       40.48       32.49     31.84 o 
  -1   2  26       39.46       22.78     48.11 o 
   0   2  26        0.87       -8.41     25.25 o 
   1   2  26      120.34      148.23     36.79 o 
                                                 
